# Supplementary material for: Poly[aqua­[μ-1,2-bis­(pyridin-4-yl)ethene-κ2 N:N′][μ-5-(diphenyl­phosphino­yl)iso­phthalato-κ3 O 1,O 1′:O 3]nickel(II)]
Source: Acta Crystallogr Sect E Struct Rep Online. 2012 Jul 14;68(Pt 8):m1058–9. doi: 10.1107/S1600536812031108 (PMC3414124; doi:10.1107/S1600536812031108)
Supplement: Supplementary file 1 [file e-68-m1058-sup1.cif]

##############################################################################
#                                                                            #
# This CIF contains the data in a paper accepted for publication in          #
# Acta Crystallographica Section E. It conforms to the requirements of       #
# Notes for Authors for Acta Crystallographica Section E, and has been       #
# peer reviewed under the auspices of the IUCr Commission on Journals.       #
#                                                                            #
# Full details of the Crystallographic Information File format               #
# are given in the paper "The Crystallographic Information File (CIF):       #
# a New Standard Archive File for Crystallography" by S. R. Hall, F. H.      #
# Allen and I. D. Brown [Acta Cryst. (1991), A47, 655-685].                  #
#                                                                            #
# The current version of the core CIF dictionary is obtainable from          #
# ftp://ftp.iucr.org/pub/cif_core.dic.                                       #
#                                                                            #
# Software is freely available for graphical display of the structure(s)     #
# in this CIF. For information consult the CIF software page                 #
# http://www.iucr.org/resources/cif/software.                                #
#                                                                            #
# This file may be used for bona fide research purposes within the           #
# scientific community so long as proper attribution is given to the journal # 
# article from which it was obtained.                                        #
#                                                                            #
##############################################################################
data_I
_audit_creation_method     SHELXL-97
_chemical_name_systematic
;
Poly[aqua(\m-1,2-bis(pyridin-4-yl)ethene-\k^2^<i>N</i>:<i>N</i>')[\m-5-
(diphenylphosphinoyl)isophthalato-
\k^3^<i>O</i>^1^,<i>O</i>^1'^:<i>O</i>^3^]nickel(II)]
;
_chemical_name_common     ?
_chemical_formula_moiety     'C32 H25 N2 Ni O6 P'
_chemical_formula_sum     'C32 H25 N2 Ni O6 P'
_chemical_formula_iupac     '[Ni (C20 H13 O5 P) (C12 H10 N2) (H2 O)]'
_chemical_formula_weight     623.22
_chemical_melting_point     ?
_symmetry_cell_setting     monoclinic
_symmetry_space_group_name_H-M     'P 21/c'
_symmetry_space_group_name_Hall     '-P 2ybc'
loop_
    _symmetry_equiv_pos_as_xyz
    'x, y, z'
    '-x, y+1/2, -z+1/2'
    '-x, -y, -z'
    'x, -y-1/2, z-1/2'
_cell_length_a     10.1866(3)
_cell_length_b     13.6980(3)
_cell_length_c     21.7030(6)
_cell_angle_alpha     90.00
_cell_angle_beta     111.174(2)
_cell_angle_gamma     90.00
_cell_volume     2823.90(13)
_cell_formula_units_Z     4
_cell_measurement_reflns_used     4354
_cell_measurement_theta_min     2.9682
_cell_measurement_theta_max     29.1931
_cell_measurement_temperature     296(2)
_exptl_crystal_description     block
_exptl_crystal_colour     green
_exptl_crystal_size_max     0.21
_exptl_crystal_size_mid     0.20
_exptl_crystal_size_min     0.19
_exptl_crystal_density_diffrn     1.466
_exptl_crystal_density_meas     ?
_exptl_crystal_density_method     'not measured'
_exptl_crystal_F_000     1288
_exptl_absorpt_coefficient_mu     0.793
_exptl_absorpt_correction_type     multi-scan
_exptl_absorpt_process_details     '(SADABS; Bruker, 2001)'
_exptl_absorpt_correction_T_min     0.8512
_exptl_absorpt_correction_T_max     0.8639
_exptl_special_details     ?
_diffrn_ambient_temperature     296(2)
_diffrn_radiation_type     MoK\a
_diffrn_radiation_wavelength     0.71073
_diffrn_radiation_source     'fine-focus sealed tube'
_diffrn_radiation_monochromator     graphite
_diffrn_measurement_device_type     'Bruker SMART APEXII CCD area-detector'
_diffrn_measurement_method     '\w scans'
_diffrn_detector_area_resol_mean     ?
_diffrn_reflns_number     11156
_diffrn_reflns_av_R_equivalents     0.0432
_diffrn_reflns_av_sigmaI/netI     0.0664
_diffrn_reflns_theta_min     2.97
_diffrn_reflns_theta_max     25.00
_diffrn_reflns_theta_full     25.00
_diffrn_measured_fraction_theta_max     0.998
_diffrn_measured_fraction_theta_full     0.998
_diffrn_reflns_limit_h_min     -12
_diffrn_reflns_limit_h_max     11
_diffrn_reflns_limit_k_min     -16
_diffrn_reflns_limit_k_max     10
_diffrn_reflns_limit_l_min     -25
_diffrn_reflns_limit_l_max     17
_diffrn_standards_number     0
_diffrn_standards_interval_count     .
_diffrn_standards_interval_time     .
_diffrn_standards_decay_%     ?
_refine_special_details
;
Refinement of <i>F</i>^2^ against ALL reflections. The weighted <i>R</i>-factor
<i>wR</i> and goodness of fit <i>S</i> are based on <i>F</i>^2^, conventional
<i>R</i>-factors <i>R</i> are based on <i>F</i>, with <i>F</i> set to zero for
negative <i>F</i>^2^. The threshold expression of <i>F</i>^2^ >
\s(<i>F</i>^2^) is used only for calculating <i>R</i>-factors(gt) <i>etc</i>.
and is not relevant to the choice of reflections for refinement.
<i>R</i>-factors based on <i>F</i>^2^ are statistically about twice as large
as those based on <i>F</i>, and <i>R</i>- factors based on ALL data will be
even larger.
;
_reflns_number_total     4971
_reflns_number_gt     3513
_reflns_threshold_expression     I>2sigma(I)
_refine_ls_structure_factor_coef     Fsqd
_refine_ls_matrix_type     full
_refine_ls_R_factor_all     0.0818
_refine_ls_R_factor_gt     0.0471
_refine_ls_wR_factor_gt     0.1026
_refine_ls_wR_factor_ref     0.1124
_refine_ls_goodness_of_fit_ref     0.993
_refine_ls_restrained_S_all     0.993
_refine_ls_number_reflns     4971
_refine_ls_number_parameters     379
_refine_ls_number_restraints     0
_refine_ls_hydrogen_treatment     constr
_refine_ls_weighting_scheme     calc
_refine_ls_weighting_details
         'calc w=1/[\s^2^(Fo^2^)+(0.0554P)^2^+0.0000P] where P=(Fo^2^+2Fc^2^)/3'
_atom_sites_solution_hydrogens     geom
_atom_sites_solution_primary     direct
_atom_sites_solution_secondary     difmap
_refine_ls_shift/su_max     0.001
_refine_ls_shift/su_mean     0.000
_refine_diff_density_max     0.663
_refine_diff_density_min     -0.332
_refine_ls_extinction_method     none
_refine_ls_extinction_coef     ?
loop_
    _atom_type_symbol
    _atom_type_description
    _atom_type_scat_dispersion_real
    _atom_type_scat_dispersion_imag
    _atom_type_scat_source
    'C' 'C' 0.0033 0.0016
                         'International Tables Vol C Tables 4.2.6.8 and 6.1.1.4'
    'H' 'H' 0.0000 0.0000
                         'International Tables Vol C Tables 4.2.6.8 and 6.1.1.4'
    'N' 'N' 0.0061 0.0033
                         'International Tables Vol C Tables 4.2.6.8 and 6.1.1.4'
    'Ni' 'Ni' 0.3393 1.1124
                         'International Tables Vol C Tables 4.2.6.8 and 6.1.1.4'
    'O' 'O' 0.0106 0.0060
                         'International Tables Vol C Tables 4.2.6.8 and 6.1.1.4'
    'P' 'P' 0.1023 0.0942
                         'International Tables Vol C Tables 4.2.6.8 and 6.1.1.4'
_computing_data_collection     'APEX2 (Bruker, 2007)'
_computing_cell_refinement     'SAINT (Bruker, 2007)'
_computing_data_reduction     'SAINT (Bruker, 2007)'
_computing_structure_solution     'SHELXTL (Sheldrick, 2008)'
_computing_structure_refinement     'SHELXTL (Sheldrick, 2008)'
_computing_molecular_graphics     'DIAMOND (Brandenburg, 2010)'
_computing_publication_material     'SHELXTL (Sheldrick, 2008)'
loop_
    _atom_site_type_symbol
    _atom_site_label
    _atom_site_fract_x
    _atom_site_fract_y
    _atom_site_fract_z
    _atom_site_U_iso_or_equiv
    _atom_site_adp_type
    _atom_site_calc_flag
    _atom_site_refinement_flags
    _atom_site_occupancy
    _atom_site_symmetry_multiplicity
    _atom_site_disorder_assembly
    _atom_site_disorder_group
    Ni Ni1 0.42678(4) 0.81298(3) 0.86654(2) 0.01907(14) Uani d . 1 1 . .
    O O1 0.2074(2) 0.81261(16) 0.85164(11) 0.0224(5) Uani d . 1 1 . .
    O O2 0.3689(2) 0.79683(16) 0.95050(11) 0.0248(5) Uani d . 1 1 . .
    O O3 -0.3597(2) 0.81335(18) 0.91252(11) 0.0258(6) Uani d . 1 1 . .
    O O4 -0.2948(2) 0.8308(2) 0.82543(12) 0.0509(9) Uani d . 1 1 . .
    O O5 0.2692(2) 0.75667(19) 1.15849(12) 0.0362(7) Uani d . 1 1 . .
    O O1W 0.4295(2) 0.82607(17) 0.77310(11) 0.0298(6) Uani d . 1 1 . .
    H H1WA 0.3729 0.8019 0.7373 0.045 Uiso d R 1 1 . .
    H H1WB 0.5171 0.8219 0.7804 0.045 Uiso d R 1 1 . .
    N N1 0.4236(3) 0.9691(2) 0.87333(16) 0.0285(7) Uani d . 1 1 . .
    N N2 0.4261(3) 1.65746(19) 0.86079(14) 0.0246(7) Uani d . 1 1 . .
    C C1 0.1303(3) 0.8117(2) 0.94387(16) 0.0196(7) Uani d . 1 1 . .
    C C2 0.1668(3) 0.7974(2) 1.01139(17) 0.0229(8) Uani d . 1 1 . .
    H H2 0.2610 0.7912 1.0383 0.027 Uiso calc R 1 1 . .
    C C3 0.0630(3) 0.7924(2) 1.03897(16) 0.0234(8) Uani d . 1 1 . .
    C C4 -0.0783(3) 0.8035(2) 0.99786(16) 0.0232(8) Uani d . 1 1 . .
    H H4 -0.1478 0.8007 1.0162 0.028 Uiso calc R 1 1 . .
    C C5 -0.1164(3) 0.8184(2) 0.93095(16) 0.0202(7) Uani d . 1 1 . .
    C C6 -0.0103(3) 0.8222(2) 0.90399(16) 0.0203(7) Uani d . 1 1 . .
    H H6 -0.0345 0.8318 0.8588 0.024 Uiso calc R 1 1 . .
    C C7 0.2423(3) 0.8062(2) 0.91300(17) 0.0202(7) Uani d . 1 1 . .
    C C8 -0.2691(3) 0.8216(2) 0.88494(16) 0.0211(7) Uani d . 1 1 . .
    C C9 0.0171(3) 0.8171(3) 1.16355(17) 0.0257(8) Uani d . 1 1 . .
    C C10 -0.0222(4) 0.7750(3) 1.2120(2) 0.0422(11) Uani d . 1 1 . .
    H H10 -0.0102 0.7083 1.2199 0.051 Uiso calc R 1 1 . .
    C C11 -0.0793(5) 0.8311(3) 1.2489(2) 0.0564(13) Uani d . 1 1 . .
    H H11 -0.1076 0.8018 1.2808 0.068 Uiso calc R 1 1 . .
    C C12 -0.0943(5) 0.9305(3) 1.2386(2) 0.0484(11) Uani d . 1 1 . .
    H H12 -0.1304 0.9686 1.2643 0.058 Uiso calc R 1 1 . .
    C C13 -0.0560(4) 0.9727(3) 1.1908(2) 0.0439(11) Uani d . 1 1 . .
    H H13 -0.0673 1.0396 1.1835 0.053 Uiso calc R 1 1 . .
    C C14 -0.0007(4) 0.9168(3) 1.15294(19) 0.0363(10) Uani d . 1 1 . .
    H H14 0.0247 0.9463 1.1203 0.044 Uiso calc R 1 1 . .
    C C15 0.0537(4) 0.6256(3) 1.11215(18) 0.0323(9) Uani d . 1 1 . .
    C C16 -0.0846(5) 0.5991(3) 1.0956(2) 0.0477(11) Uani d . 1 1 . .
    H H16 -0.1515 0.6454 1.0956 0.057 Uiso calc R 1 1 . .
    C C17 -0.1247(6) 0.5019(4) 1.0788(3) 0.0721(16) Uani d . 1 1 . .
    H H17 -0.2179 0.4829 1.0679 0.087 Uiso calc R 1 1 . .
    C C18 -0.0238(8) 0.4353(4) 1.0787(3) 0.0777(18) Uani d . 1 1 . .
    H H18 -0.0503 0.3712 1.0662 0.093 Uiso calc R 1 1 . .
    C C19 0.1130(7) 0.4611(4) 1.0965(3) 0.0748(16) Uani d . 1 1 . .
    H H19 0.1799 0.4144 1.0973 0.090 Uiso calc R 1 1 . .
    C C20 0.1536(5) 0.5558(3) 1.1132(2) 0.0511(12) Uani d . 1 1 . .
    H H20 0.2477 0.5734 1.1253 0.061 Uiso calc R 1 1 . .
    C C21 0.3952(4) 1.0150(3) 0.92197(19) 0.0360(10) Uani d . 1 1 . .
    H H21 0.3723 0.9770 0.9522 0.043 Uiso calc R 1 1 . .
    C C22 0.3981(4) 1.1145(3) 0.9296(2) 0.0395(10) Uani d . 1 1 . .
    H H22 0.3784 1.1421 0.9645 0.047 Uiso calc R 1 1 . .
    C C23 0.4301(4) 1.1727(3) 0.8860(2) 0.0350(10) Uani d . 1 1 . .
    C C24 0.4573(4) 1.1272(3) 0.8351(2) 0.0494(12) Uani d . 1 1 . .
    H H24 0.4776 1.1641 0.8037 0.059 Uiso calc R 1 1 . .
    C C25 0.4542(4) 1.0257(3) 0.8312(2) 0.0450(11) Uani d . 1 1 . .
    H H25 0.4748 0.9963 0.7971 0.054 Uiso calc R 1 1 . .
    C C26 0.4401(4) 1.2818(3) 0.8951(2) 0.0409(10) Uani d . 1 1 . .
    H H26 0.4719 1.3061 0.9380 0.049 Uiso calc R 1 1 . .
    C C27 0.4072(4) 1.3439(3) 0.8468(2) 0.0384(10) Uani d . 1 1 . .
    H H27 0.3746 1.3186 0.8042 0.046 Uiso calc R 1 1 . .
    C C28 0.4170(4) 1.4519(3) 0.8536(2) 0.0328(9) Uani d . 1 1 . .
    C C29 0.5025(4) 1.5007(3) 0.9098(2) 0.0410(10) Uani d . 1 1 . .
    H H29 0.5582 1.4656 0.9467 0.049 Uiso calc R 1 1 . .
    C C30 0.5046(4) 1.6028(3) 0.91086(19) 0.0368(10) Uani d . 1 1 . .
    H H30 0.5643 1.6339 0.9487 0.044 Uiso calc R 1 1 . .
    C C31 0.3449(4) 1.6099(3) 0.8069(2) 0.0397(10) Uani d . 1 1 . .
    H H31 0.2893 1.6466 0.7709 0.048 Uiso calc R 1 1 . .
    C C32 0.3386(4) 1.5088(3) 0.8013(2) 0.0437(11) Uani d . 1 1 . .
    H H32 0.2810 1.4798 0.7622 0.052 Uiso calc R 1 1 . .
    P P1 0.11389(9) 0.75019(7) 1.12316(4) 0.0244(2) Uani d . 1 1 . .
loop_
    _atom_site_aniso_label
    _atom_site_aniso_U_11
    _atom_site_aniso_U_22
    _atom_site_aniso_U_33
    _atom_site_aniso_U_12
    _atom_site_aniso_U_13
    _atom_site_aniso_U_23
    Ni1 0.0152(2) 0.0192(2) 0.0231(3) 0.00013(18) 0.00720(18) -0.0006(2)
    O1 0.0184(12) 0.0279(13) 0.0209(13) -0.0002(10) 0.0070(10) -0.0014(11)
    O2 0.0141(12) 0.0354(14) 0.0253(13) 0.0012(10) 0.0076(10) -0.0010(11)
    O3 0.0135(11) 0.0425(15) 0.0223(13) -0.0006(11) 0.0076(10) 0.0043(12)
    O4 0.0190(13) 0.112(3) 0.0192(15) 0.0003(15) 0.0046(11) 0.0110(16)
    O5 0.0215(13) 0.0544(18) 0.0269(14) 0.0031(12) 0.0018(11) 0.0106(13)
    O1W 0.0211(12) 0.0436(16) 0.0222(13) -0.0066(11) 0.0047(10) -0.0044(12)
    N1 0.0241(16) 0.0178(15) 0.0431(19) -0.0017(13) 0.0116(15) -0.0006(15)
    N2 0.0257(16) 0.0193(15) 0.0289(17) 0.0034(13) 0.0099(14) -0.0002(14)
    C1 0.0152(16) 0.0185(17) 0.0263(18) 0.0002(14) 0.0089(14) 0.0014(16)
    C2 0.0137(16) 0.026(2) 0.0261(19) -0.0001(14) 0.0038(14) 0.0024(16)
    C3 0.0181(17) 0.028(2) 0.0219(18) 0.0004(15) 0.0050(15) 0.0003(16)
    C4 0.0175(17) 0.031(2) 0.0234(19) 0.0032(15) 0.0097(15) 0.0038(17)
    C5 0.0149(16) 0.0217(18) 0.0243(18) 0.0000(14) 0.0072(14) 0.0025(16)
    C6 0.0200(17) 0.0232(18) 0.0177(17) 0.0009(15) 0.0070(14) 0.0030(15)
    C7 0.0160(17) 0.0172(17) 0.026(2) -0.0020(14) 0.0060(15) -0.0016(16)
    C8 0.0192(17) 0.0251(19) 0.0194(18) 0.0020(15) 0.0074(14) 0.0018(16)
    C9 0.0241(18) 0.032(2) 0.0191(18) 0.0006(17) 0.0051(15) 0.0009(17)
    C10 0.065(3) 0.032(2) 0.036(2) 0.007(2) 0.026(2) 0.004(2)
    C11 0.084(4) 0.061(3) 0.043(3) 0.014(3) 0.045(3) 0.009(2)
    C12 0.059(3) 0.052(3) 0.038(2) 0.016(2) 0.021(2) -0.005(2)
    C13 0.049(3) 0.033(2) 0.045(3) 0.008(2) 0.013(2) 0.000(2)
    C14 0.044(2) 0.034(2) 0.032(2) 0.0027(19) 0.0146(19) 0.0090(19)
    C15 0.044(2) 0.030(2) 0.027(2) 0.0013(19) 0.0182(19) 0.0034(18)
    C16 0.053(3) 0.037(3) 0.051(3) -0.007(2) 0.017(2) -0.004(2)
    C17 0.084(4) 0.066(4) 0.064(4) -0.031(3) 0.023(3) -0.004(3)
    C18 0.131(6) 0.032(3) 0.070(4) -0.015(4) 0.037(4) -0.005(3)
    C19 0.113(5) 0.039(3) 0.080(4) 0.018(3) 0.044(4) 0.004(3)
    C20 0.067(3) 0.038(3) 0.058(3) 0.009(2) 0.035(3) 0.008(2)
    C21 0.041(2) 0.029(2) 0.030(2) -0.0027(18) 0.0025(19) -0.0016(18)
    C22 0.038(2) 0.029(2) 0.043(3) 0.0035(19) 0.005(2) -0.009(2)
    C23 0.029(2) 0.026(2) 0.052(3) -0.0003(17) 0.0153(19) -0.005(2)
    C24 0.060(3) 0.025(2) 0.079(4) -0.009(2) 0.044(3) 0.009(2)
    C25 0.055(3) 0.025(2) 0.070(3) 0.001(2) 0.040(3) -0.004(2)
    C26 0.041(2) 0.034(2) 0.048(3) -0.0032(19) 0.017(2) -0.005(2)
    C27 0.046(2) 0.034(2) 0.043(3) 0.0019(19) 0.025(2) 0.007(2)
    C28 0.032(2) 0.0233(19) 0.050(3) -0.0040(17) 0.022(2) -0.005(2)
    C29 0.049(3) 0.025(2) 0.045(3) 0.0120(19) 0.013(2) 0.017(2)
    C30 0.040(2) 0.031(2) 0.032(2) -0.0011(19) 0.0034(19) 0.0004(19)
    C31 0.040(2) 0.027(2) 0.042(3) 0.0008(19) 0.003(2) 0.001(2)
    C32 0.049(3) 0.027(2) 0.045(3) -0.004(2) 0.005(2) -0.005(2)
    P1 0.0209(5) 0.0307(5) 0.0206(5) 0.0027(4) 0.0062(4) 0.0039(4)
_geom_special_details
;
All e.s.d.'s (except the e.s.d. in the dihedral angle between two l.s. planes)
are estimated using the full covariance matrix. The cell e.s.d.'s are taken
into account individually in the estimation of e.s.d.'s in distances, angles
and torsion angles; correlations between e.s.d.'s in cell parameters are only
used when they are defined by crystal symmetry. An approximate (isotropic)
treatment of cell e.s.d.'s is used for estimating e.s.d.'s involving l.s.
planes.
;
loop_
    _geom_bond_atom_site_label_1
    _geom_bond_atom_site_label_2
    _geom_bond_site_symmetry_2
    _geom_bond_distance
    _geom_bond_publ_flag
    Ni1 N1 . 2.145(3) y
    Ni1 N2 1_545 2.134(3) y
    Ni1 O1 . 2.140(2) y
    Ni1 O2 . 2.120(2) y
    Ni1 O3 1_655 2.039(2) y
    Ni1 O1W . 2.046(2) y
    O1 C7 . 1.251(4) ?
    O2 C7 . 1.259(4) ?
    O3 C8 . 1.273(4) ?
    O3 Ni1 1_455 2.039(2) ?
    O4 C8 . 1.228(4) ?
    O5 P1 . 1.491(2) ?
    O1W H1WA . 0.8500 ?
    O1W H1WB . 0.8500 ?
    N1 C25 . 1.320(5) ?
    N1 C21 . 1.347(5) ?
    N2 C30 . 1.324(4) ?
    N2 C31 . 1.333(5) ?
    N2 Ni1 1_565 2.134(3) ?
    C1 C6 . 1.387(4) ?
    C1 C2 . 1.389(5) ?
    C1 C7 . 1.520(4) ?
    C2 C3 . 1.392(4) ?
    C2 H2 . 0.9300 ?
    C3 C4 . 1.401(4) ?
    C3 P1 . 1.805(3) ?
    C4 C5 . 1.376(5) ?
    C4 H4 . 0.9300 ?
    C5 C6 . 1.403(4) ?
    C5 C8 . 1.516(4) ?
    C6 H6 . 0.9300 ?
    C9 C10 . 1.380(5) ?
    C9 C14 . 1.387(5) ?
    C9 P1 . 1.790(3) ?
    C10 C11 . 1.380(5) ?
    C10 H10 . 0.9300 ?
    C11 C12 . 1.380(6) ?
    C11 H11 . 0.9300 ?
    C12 C13 . 1.363(6) ?
    C12 H12 . 0.9300 ?
    C13 C14 . 1.383(5) ?
    C13 H13 . 0.9300 ?
    C14 H14 . 0.9300 ?
    C15 C16 . 1.372(5) ?
    C15 C20 . 1.390(5) ?
    C15 P1 . 1.799(4) ?
    C16 C17 . 1.401(6) ?
    C16 H16 . 0.9300 ?
    C17 C18 . 1.375(7) ?
    C17 H17 . 0.9300 ?
    C18 C19 . 1.352(7) ?
    C18 H18 . 0.9300 ?
    C19 C20 . 1.371(6) ?
    C19 H19 . 0.9300 ?
    C20 H20 . 0.9300 ?
    C21 C22 . 1.371(5) ?
    C21 H21 . 0.9300 ?
    C22 C23 . 1.366(5) ?
    C22 H22 . 0.9300 ?
    C23 C24 . 1.381(6) ?
    C23 C26 . 1.505(5) ?
    C24 C25 . 1.393(5) ?
    C24 H24 . 0.9300 ?
    C25 H25 . 0.9300 ?
    C26 C27 . 1.296(5) ?
    C26 H26 . 0.9300 ?
    C27 C28 . 1.487(5) ?
    C27 H27 . 0.9300 ?
    C28 C32 . 1.370(5) ?
    C28 C29 . 1.388(5) ?
    C29 C30 . 1.399(5) ?
    C29 H29 . 0.9300 ?
    C30 H30 . 0.9300 ?
    C31 C32 . 1.389(5) ?
    C31 H31 . 0.9300 ?
    C32 H32 . 0.9300 ?
loop_
    _geom_angle_atom_site_label_1
    _geom_angle_atom_site_label_2
    _geom_angle_atom_site_label_3
    _geom_angle_site_symmetry_1
    _geom_angle_site_symmetry_3
    _geom_angle
    _geom_angle_publ_flag
    O3 Ni1 O1W 1_655 . 95.22(9) ?
    O3 Ni1 O2 1_655 . 99.11(9) ?
    O1W Ni1 O2 . . 165.63(9) ?
    O3 Ni1 N2 1_655 1_545 90.65(10) ?
    O1W Ni1 N2 . 1_545 91.73(10) ?
    O2 Ni1 N2 . 1_545 87.14(10) ?
    O3 Ni1 O1 1_655 . 160.95(9) ?
    O1W Ni1 O1 . . 103.75(9) ?
    O2 Ni1 O1 . . 61.96(8) ?
    N2 Ni1 O1 1_545 . 90.45(10) ?
    O3 Ni1 N1 1_655 . 90.23(10) ?
    O1W Ni1 N1 . . 89.24(11) ?
    O2 Ni1 N1 . . 91.67(10) ?
    N2 Ni1 N1 1_545 . 178.62(11) ?
    O1 Ni1 N1 . . 88.38(10) ?
    C7 O1 Ni1 . . 87.68(18) ?
    C7 O2 Ni1 . . 88.37(19) ?
    C8 O3 Ni1 . 1_455 126.6(2) ?
    Ni1 O1W H1WA . . 128.7 ?
    Ni1 O1W H1WB . . 101.5 ?
    H1WA O1W H1WB . . 117.6 ?
    C25 N1 C21 . . 116.1(3) ?
    C25 N1 Ni1 . . 121.6(3) ?
    C21 N1 Ni1 . . 122.2(2) ?
    C30 N2 C31 . . 116.3(3) ?
    C30 N2 Ni1 . 1_565 121.9(2) ?
    C31 N2 Ni1 . 1_565 121.8(2) ?
    C6 C1 C2 . . 119.7(3) ?
    C6 C1 C7 . . 120.0(3) ?
    C2 C1 C7 . . 120.0(3) ?
    C1 C2 C3 . . 120.3(3) ?
    C1 C2 H2 . . 119.8 ?
    C3 C2 H2 . . 119.8 ?
    C2 C3 C4 . . 119.1(3) ?
    C2 C3 P1 . . 117.8(2) ?
    C4 C3 P1 . . 122.2(3) ?
    C5 C4 C3 . . 121.4(3) ?
    C5 C4 H4 . . 119.3 ?
    C3 C4 H4 . . 119.3 ?
    C4 C5 C6 . . 118.6(3) ?
    C4 C5 C8 . . 122.1(3) ?
    C6 C5 C8 . . 119.1(3) ?
    C1 C6 C5 . . 120.9(3) ?
    C1 C6 H6 . . 119.6 ?
    C5 C6 H6 . . 119.6 ?
    O1 C7 O2 . . 121.8(3) ?
    O1 C7 C1 . . 119.7(3) ?
    O2 C7 C1 . . 118.5(3) ?
    O4 C8 O3 . . 126.0(3) ?
    O4 C8 C5 . . 118.3(3) ?
    O3 C8 C5 . . 115.7(3) ?
    C10 C9 C14 . . 118.8(3) ?
    C10 C9 P1 . . 121.5(3) ?
    C14 C9 P1 . . 119.0(3) ?
    C11 C10 C9 . . 120.7(4) ?
    C11 C10 H10 . . 119.7 ?
    C9 C10 H10 . . 119.7 ?
    C12 C11 C10 . . 120.0(4) ?
    C12 C11 H11 . . 120.0 ?
    C10 C11 H11 . . 120.0 ?
    C13 C12 C11 . . 119.8(4) ?
    C13 C12 H12 . . 120.1 ?
    C11 C12 H12 . . 120.1 ?
    C12 C13 C14 . . 120.5(4) ?
    C12 C13 H13 . . 119.8 ?
    C14 C13 H13 . . 119.8 ?
    C13 C14 C9 . . 120.2(4) ?
    C13 C14 H14 . . 119.9 ?
    C9 C14 H14 . . 119.9 ?
    C16 C15 C20 . . 119.9(4) ?
    C16 C15 P1 . . 123.7(3) ?
    C20 C15 P1 . . 116.0(3) ?
    C15 C16 C17 . . 119.7(5) ?
    C15 C16 H16 . . 120.2 ?
    C17 C16 H16 . . 120.2 ?
    C18 C17 C16 . . 118.9(5) ?
    C18 C17 H17 . . 120.5 ?
    C16 C17 H17 . . 120.5 ?
    C19 C18 C17 . . 121.3(5) ?
    C19 C18 H18 . . 119.3 ?
    C17 C18 H18 . . 119.3 ?
    C18 C19 C20 . . 120.3(5) ?
    C18 C19 H19 . . 119.9 ?
    C20 C19 H19 . . 119.9 ?
    C19 C20 C15 . . 119.9(5) ?
    C19 C20 H20 . . 120.1 ?
    C15 C20 H20 . . 120.1 ?
    N1 C21 C22 . . 123.9(4) ?
    N1 C21 H21 . . 118.0 ?
    C22 C21 H21 . . 118.0 ?
    C23 C22 C21 . . 119.8(4) ?
    C23 C22 H22 . . 120.1 ?
    C21 C22 H22 . . 120.1 ?
    C22 C23 C24 . . 117.3(3) ?
    C22 C23 C26 . . 120.7(4) ?
    C24 C23 C26 . . 122.0(4) ?
    C23 C24 C25 . . 119.5(4) ?
    C23 C24 H24 . . 120.2 ?
    C25 C24 H24 . . 120.2 ?
    N1 C25 C24 . . 123.3(4) ?
    N1 C25 H25 . . 118.3 ?
    C24 C25 H25 . . 118.3 ?
    C27 C26 C23 . . 124.0(4) ?
    C27 C26 H26 . . 118.0 ?
    C23 C26 H26 . . 118.0 ?
    C26 C27 C28 . . 125.8(4) ?
    C26 C27 H27 . . 117.1 ?
    C28 C27 H27 . . 117.1 ?
    C32 C28 C29 . . 116.5(3) ?
    C32 C28 C27 . . 119.1(4) ?
    C29 C28 C27 . . 124.3(4) ?
    C28 C29 C30 . . 119.7(4) ?
    C28 C29 H29 . . 120.1 ?
    C30 C29 H29 . . 120.1 ?
    N2 C30 C29 . . 123.5(4) ?
    N2 C30 H30 . . 118.3 ?
    C29 C30 H30 . . 118.3 ?
    N2 C31 C32 . . 123.9(4) ?
    N2 C31 H31 . . 118.0 ?
    C32 C31 H31 . . 118.0 ?
    C28 C32 C31 . . 120.0(4) ?
    C28 C32 H32 . . 120.0 ?
    C31 C32 H32 . . 120.0 ?
    O5 P1 C9 . . 112.80(16) ?
    O5 P1 C15 . . 111.85(16) ?
    C9 P1 C15 . . 109.22(16) ?
    O5 P1 C3 . . 111.41(15) ?
    C9 P1 C3 . . 108.90(16) ?
    C15 P1 C3 . . 102.11(16) ?
loop_
    _geom_torsion_atom_site_label_1
    _geom_torsion_atom_site_label_2
    _geom_torsion_atom_site_label_3
    _geom_torsion_atom_site_label_4
    _geom_torsion_site_symmetry_1
    _geom_torsion_site_symmetry_2
    _geom_torsion_site_symmetry_3
    _geom_torsion_site_symmetry_4
    _geom_torsion
    _geom_torsion_publ_flag
    O3 Ni1 O1 C7 1_655 . . . -4.1(4) ?
    O1W Ni1 O1 C7 . . . . -178.89(19) ?
    O2 Ni1 O1 C7 . . . . 2.69(18) ?
    N2 Ni1 O1 C7 1_545 . . . 89.2(2) ?
    N1 Ni1 O1 C7 . . . . -90.1(2) ?
    O3 Ni1 O2 C7 1_655 . . . 175.10(19) ?
    O1W Ni1 O2 C7 . . . . -8.9(5) ?
    N2 Ni1 O2 C7 1_545 . . . -94.70(19) ?
    O1 Ni1 O2 C7 . . . . -2.67(18) ?
    N1 Ni1 O2 C7 . . . . 84.60(19) ?
    O3 Ni1 N1 C25 1_655 . . . 80.4(3) ?
    O1W Ni1 N1 C25 . . . . -14.8(3) ?
    O2 Ni1 N1 C25 . . . . 179.5(3) ?
    O1 Ni1 N1 C25 . . . . -118.6(3) ?
    O3 Ni1 N1 C21 1_655 . . . -97.2(3) ?
    O1W Ni1 N1 C21 . . . . 167.6(3) ?
    O2 Ni1 N1 C21 . . . . 1.9(3) ?
    O1 Ni1 N1 C21 . . . . 63.8(3) ?
    C6 C1 C2 C3 . . . . 0.7(5) ?
    C7 C1 C2 C3 . . . . -173.4(3) ?
    C1 C2 C3 C4 . . . . -0.9(5) ?
    C1 C2 C3 P1 . . . . 168.1(3) ?
    C2 C3 C4 C5 . . . . 0.5(5) ?
    P1 C3 C4 C5 . . . . -168.0(3) ?
    C3 C4 C5 C6 . . . . 0.2(5) ?
    C3 C4 C5 C8 . . . . 174.6(3) ?
    C2 C1 C6 C5 . . . . 0.0(5) ?
    C7 C1 C6 C5 . . . . 174.1(3) ?
    C4 C5 C6 C1 . . . . -0.4(5) ?
    C8 C5 C6 C1 . . . . -175.0(3) ?
    Ni1 O1 C7 O2 . . . . -4.7(3) ?
    Ni1 O1 C7 C1 . . . . 174.1(3) ?
    Ni1 O2 C7 O1 . . . . 4.7(3) ?
    Ni1 O2 C7 C1 . . . . -174.1(3) ?
    C6 C1 C7 O1 . . . . 1.1(5) ?
    C2 C1 C7 O1 . . . . 175.2(3) ?
    C6 C1 C7 O2 . . . . 179.9(3) ?
    C2 C1 C7 O2 . . . . -6.0(5) ?
    Ni1 O3 C8 O4 1_455 . . . -0.1(5) ?
    Ni1 O3 C8 C5 1_455 . . . -179.3(2) ?
    C4 C5 C8 O4 . . . . -176.7(3) ?
    C6 C5 C8 O4 . . . . -2.4(5) ?
    C4 C5 C8 O3 . . . . 2.5(5) ?
    C6 C5 C8 O3 . . . . 176.9(3) ?
    C14 C9 C10 C11 . . . . 0.5(6) ?
    P1 C9 C10 C11 . . . . 171.0(3) ?
    C9 C10 C11 C12 . . . . -1.6(7) ?
    C10 C11 C12 C13 . . . . 1.7(7) ?
    C11 C12 C13 C14 . . . . -0.8(7) ?
    C12 C13 C14 C9 . . . . -0.3(6) ?
    C10 C9 C14 C13 . . . . 0.4(6) ?
    P1 C9 C14 C13 . . . . -170.3(3) ?
    C20 C15 C16 C17 . . . . -1.1(6) ?
    P1 C15 C16 C17 . . . . 170.9(4) ?
    C15 C16 C17 C18 . . . . -0.6(7) ?
    C16 C17 C18 C19 . . . . 2.1(8) ?
    C17 C18 C19 C20 . . . . -1.9(9) ?
    C18 C19 C20 C15 . . . . 0.2(8) ?
    C16 C15 C20 C19 . . . . 1.3(7) ?
    P1 C15 C20 C19 . . . . -171.3(4) ?
    C25 N1 C21 C22 . . . . -0.6(5) ?
    Ni1 N1 C21 C22 . . . . 177.1(3) ?
    N1 C21 C22 C23 . . . . 0.6(6) ?
    C21 C22 C23 C24 . . . . 0.5(6) ?
    C21 C22 C23 C26 . . . . -177.3(3) ?
    C22 C23 C24 C25 . . . . -1.4(6) ?
    C26 C23 C24 C25 . . . . 176.4(4) ?
    C21 N1 C25 C24 . . . . -0.3(6) ?
    Ni1 N1 C25 C24 . . . . -178.1(3) ?
    C23 C24 C25 N1 . . . . 1.3(7) ?
    C22 C23 C26 C27 . . . . -147.7(4) ?
    C24 C23 C26 C27 . . . . 34.7(6) ?
    C23 C26 C27 C28 . . . . -179.3(3) ?
    C26 C27 C28 C32 . . . . -158.9(4) ?
    C26 C27 C28 C29 . . . . 21.8(6) ?
    C32 C28 C29 C30 . . . . 0.2(6) ?
    C27 C28 C29 C30 . . . . 179.6(3) ?
    C31 N2 C30 C29 . . . . -1.7(6) ?
    Ni1 N2 C30 C29 1_565 . . . 177.3(3) ?
    C28 C29 C30 N2 . . . . 1.4(6) ?
    C30 N2 C31 C32 . . . . 0.5(6) ?
    Ni1 N2 C31 C32 1_565 . . . -178.5(3) ?
    C29 C28 C32 C31 . . . . -1.3(6) ?
    C27 C28 C32 C31 . . . . 179.3(3) ?
    N2 C31 C32 C28 . . . . 1.1(7) ?
    C10 C9 P1 O5 . . . . -88.3(3) ?
    C14 C9 P1 O5 . . . . 82.1(3) ?
    C10 C9 P1 C15 . . . . 36.7(4) ?
    C14 C9 P1 C15 . . . . -152.9(3) ?
    C10 C9 P1 C3 . . . . 147.5(3) ?
    C14 C9 P1 C3 . . . . -42.1(3) ?
    C16 C15 P1 O5 . . . . 164.2(3) ?
    C20 C15 P1 O5 . . . . -23.6(4) ?
    C16 C15 P1 C9 . . . . 38.6(4) ?
    C20 C15 P1 C9 . . . . -149.2(3) ?
    C16 C15 P1 C3 . . . . -76.6(4) ?
    C20 C15 P1 C3 . . . . 95.6(3) ?
    C2 C3 P1 O5 . . . . 18.4(3) ?
    C4 C3 P1 O5 . . . . -172.9(3) ?
    C2 C3 P1 C9 . . . . 143.5(3) ?
    C4 C3 P1 C9 . . . . -47.9(3) ?
    C2 C3 P1 C15 . . . . -101.1(3) ?
    C4 C3 P1 C15 . . . . 67.5(3) ?
loop_
    _geom_hbond_atom_site_label_D
    _geom_hbond_atom_site_label_H
    _geom_hbond_atom_site_label_A
    _geom_hbond_site_symmetry_A
    _geom_hbond_distance_DH
    _geom_hbond_distance_HA
    _geom_hbond_distance_DA
    _geom_hbond_angle_DHA
    O1W H1WA O5 4_575 0.85 1.84 2.684(3) 173
    O1W H1WB O4 1_655 0.85 1.81 2.622(3) 158
data_global
_journal_date_recd_electronic     2012-06-19
_journal_date_accepted     2012-07-08
_journal_name_full     'Acta Crystallographica, Section E'
_journal_year     2012
_journal_volume     68
_journal_issue      8
_journal_page_first     m1058
_journal_page_last     m1059
_journal_paper_category     QM
_journal_paper_doi     10.1107/S1600536812031108
_journal_coeditor_code     XU5570
_publ_contact_author_name     'Chongzhen Mei'
_publ_contact_author_address
;
Institute of Environmental and Municipal Engineering
North China University of Water Conservancy and Electric Power
Zhengzhou 450011
People's Republic of China
;
_publ_contact_author_email     'meichongzhen@163.com'
_publ_contact_author_fax     ?
_publ_contact_author_phone     ?
_publ_section_title
;\
Poly[aqua[\m-1,2-bis(pyridin-4-yl)ethene-\k^2^<i>N</i>:<i>N</i>'][\m-5-\
(diphenylphosphinoyl)isophthalato-\k^3^<i>O</i>^1^,<i>O</i>^1'^:<i>O</i>^3^]\
nickel(II)]
;
loop_
    _publ_author_name
    _publ_author_footnote
    _publ_author_address
    'Zhang, Peng' .
;
Institute of Environmental and Municipal Engineering
North China University of Water Conservancy and Electric Power
Zhengzhou 450011
People's Republic of China
;
    'Liu, Yu-Jie' .
;
School of Biochemical and Chemical Engineering
Nanyang Institute of Technology
Nanyang 473004
People's Republic of China
;
    'Li, Kai-Hui' .
;
Institute of Environmental and Municipal Engineering
North China University of Water Conservancy and Electric Power
Zhengzhou 450011
People's Republic of China
;
    'Yang, Guang-Rui' .
;
Institute of Environmental and Municipal Engineering
North China University of Water Conservancy and Electric Power
Zhengzhou 450011
People's Republic of China
;
    'Mei, Chong-Zhen' .
;
Institute of Environmental and Municipal Engineering
North China University of Water Conservancy and Electric Power
Zhengzhou 450011
People's Republic of China
;
