# Supplementary material for: Poly[aqua­[μ-1,2-bis­(pyridin-4-yl)ethene-κ2 N:N′][μ-5-(diphenyl­phosphino­yl)iso­phthalato-κ3 O 1,O 1′:O 3]nickel(II)]
Source: Acta Crystallogr Sect E Struct Rep Online. 2012 Jul 14;68(Pt 8):m1058–9. doi: 10.1107/S1600536812031108 (PMC3414124; doi:10.1107/S1600536812031108)
Supplement: Supplementary file 2 [file e-68-m1058-Isup2.hkl]

# 
# h,k,l, Fc-squared, Fo-squared, sigma(Fo-squared) and status flag 
# 
data_I
_shelx_title ' 1 in  P21/c' 
_shelx_refln_list_code          4 
_shelx_F_calc_maximum      387.56 
_exptl_crystal_F_000      1288.00 
_reflns_d_resolution_high  0.8409 
 
loop_ 
 _symmetry_equiv_pos_as_xyz 
 'x, y, z' 
 '-x, y+1/2, -z+1/2' 
 '-x, -y, -z' 
 'x, -y-1/2, z-1/2' 
 
_cell_length_a    10.1866 
_cell_length_b    13.6980 
_cell_length_c    21.7030 
_cell_angle_alpha  90.000 
_cell_angle_beta  111.174 
_cell_angle_gamma  90.000 
 
_shelx_F_squared_multiplier     1.000 
 
loop_ 
 _refln_index_h 
 _refln_index_k 
 _refln_index_l 
 _refln_F_squared_calc 
 _refln_F_squared_meas 
 _refln_F_squared_sigma 
 _refln_observed_status 
   2   0   0    76868.16    79103.11    415.47 o 
   3   0   0        8.28      109.43     45.40 o 
   4   0   0     8611.11     9485.41    181.87 o 
   5   0   0     2478.84     2534.58    126.61 o 
   6   0   0    15267.66    15676.32    336.79 o 
   7   0   0     8983.27     8531.81    247.89 o 
   8   0   0      356.37      270.23     82.30 o 
   9   0   0     1973.19     2012.58    167.13 o 
  10   0   0       23.75      153.38     87.18 o 
  11   0   0        3.53       74.16     92.79 o 
   2   1   0       12.07       49.14     19.47 o 
   3   1   0     1381.02     1435.42     47.03 o 
   4   1   0    10264.06    11003.97    158.76 o 
   5   1   0     1081.18      999.95     76.55 o 
   6   1   0      208.89      158.52     18.31 o 
   7   1   0      530.85      479.98     59.34 o 
   8   1   0      384.19      254.32     54.69 o 
   9   1   0      336.41      401.69     68.44 o 
  10   1   0     2648.19     2648.34    140.99 o 
  11   1   0      704.92      825.28     96.04 o 
   0   2   0    48055.20    52231.98    314.72 o 
   1   2   0      143.74      218.72     22.36 o 
   2   2   0      727.35     1000.18     84.38 o 
   3   2   0      151.56      271.68     30.66 o 
   4   2   0      465.58      539.52     38.51 o 
   5   2   0      619.20      696.17     54.07 o 
   6   2   0     4877.58     5119.05    138.24 o 
   7   2   0     3099.55     2930.49    117.35 o 
   8   2   0       13.29        4.12     67.92 o 
   9   2   0     1175.60     1095.41     93.53 o 
  10   2   0       12.90        8.45     55.99 o 
  11   2   0      155.37      119.49     63.12 o 
   1   3   0    12487.26    12924.18    154.92 o 
   2   3   0      835.09      809.25     46.87 o 
   3   3   0     5154.91     5076.94     88.75 o 
   4   3   0     1216.31     1275.28     52.35 o 
   5   3   0      535.58      681.68     45.81 o 
   6   3   0     1400.59     1440.73     79.85 o 
   7   3   0     2326.65     2373.36    108.31 o 
   8   3   0        0.34        0.00     50.49 o 
   9   3   0      112.49       91.87     52.01 o 
  10   3   0      127.68      145.29     60.79 o 
  11   3   0       46.25      106.38     63.80 o 
   0   4   0     5578.11     5871.00    153.64 o 
   1   4   0     1788.75     1752.16     42.63 o 
   2   4   0      550.17      567.36     34.44 o 
   3   4   0     1103.84     1183.97     49.87 o 
   4   4   0     1025.04     1094.51     49.78 o 
   5   4   0     1248.67     1229.54     58.17 o 
   6   4   0       88.28       68.14     44.99 o 
   7   4   0       22.03       40.27     45.11 o 
   8   4   0      637.59      554.05     74.07 o 
   9   4   0       89.40       98.98     51.43 o 
  10   4   0        0.47        5.77     54.94 o 
   1   5   0     2255.33     2431.56     40.84 o 
   2   5   0     1325.25     1266.47     40.93 o 
   3   5   0     1413.52     1346.58     67.53 o 
   4   5   0     3310.86     3269.50    156.03 o 
   5   5   0     1684.82     1816.82     68.78 o 
   6   5   0      795.08      792.48     55.31 o 
   7   5   0      854.93      868.73     62.13 o 
   8   5   0       66.26      138.57     49.87 o 
   9   5   0      478.36      388.45     64.03 o 
  10   5   0      277.37      322.68     82.39 o 
   0   6   0    33321.00    38578.56    260.93 o 
   1   6   0    20043.88    20771.62    187.81 o 
   2   6   0     2112.51     2409.93     81.72 o 
   3   6   0        2.71        0.00     40.02 o 
   4   6   0      245.70      329.43     88.36 o 
   5   6   0     5077.31     4831.96    141.63 o 
   6   6   0     2054.60     2081.27     80.80 o 
   7   6   0     1986.62     1943.15     84.19 o 
   8   6   0     2193.25     2171.52     94.69 o 
   9   6   0      121.54      149.92     57.88 o 
  10   6   0      100.11       67.39     66.29 o 
   1   7   0       60.56       77.80     19.35 o 
   2   7   0     5512.97     5189.82     87.01 o 
   3   7   0     1490.53     1439.94     75.06 o 
   4   7   0    15172.68    15128.27    238.04 o 
   5   7   0     2434.74     2389.52     57.36 o 
   6   7   0      256.36      251.42     45.10 o 
   7   7   0      564.81      560.01     54.20 o 
   8   7   0      707.13      708.53     61.96 o 
   9   7   0     1152.83     1108.90     90.68 o 
  10   7   0     1258.13     1181.47    163.33 o 
   0   8   0    16000.32    16340.24    316.56 o 
   1   8   0      441.37      294.91     26.46 o 
   2   8   0      982.19      984.67     45.13 o 
   3   8   0       33.52        0.00     61.04 o 
   4   8   0       30.18       19.86     47.31 o 
   5   8   0     6579.61     6899.18    183.82 o 
   6   8   0     1904.72     1869.56     77.51 o 
   7   8   0     2439.91     2408.59     93.73 o 
   8   8   0     1552.99     1601.25     84.94 o 
   9   8   0      433.57      416.97     81.93 o 
   1   9   0      434.07      466.66     31.86 o 
   2   9   0     3537.41     3506.28     81.62 o 
   3   9   0      979.38     1028.72     50.32 o 
   4   9   0     7171.01     7334.60    180.71 o 
   5   9   0     1522.54     1655.26    104.35 o 
   6   9   0      343.66      354.04     44.69 o 
   7   9   0      596.14      534.75     54.17 o 
   8   9   0      693.85      705.71     93.58 o 
   9   9   0      217.32      176.77     74.02 o 
   0  10   0     4757.37     4546.98    193.72 o 
   1  10   0     1801.98     1811.21     56.59 o 
   2  10   0      309.13      282.73     31.50 o 
   3  10   0       32.92       78.39     30.64 o 
   4  10   0       17.66        0.00     71.08 o 
   5  10   0      777.64      824.34     83.17 o 
   6  10   0       52.53      101.66     68.64 o 
   7  10   0      219.26      215.47     72.10 o 
   8  10   0       84.45       86.00     69.32 o 
   1  11   0       45.85       31.90     34.54 o 
   2  11   0      875.58      804.46     57.88 o 
   3  11   0      101.91      254.77     58.58 o 
   4  11   0       48.40       18.18     94.33 o 
   5  11   0       10.15       54.87     57.22 o 
   6  11   0      546.08      633.12     89.39 o 
   7  11   0      146.09      196.50     74.88 o 
   8  11   0       82.41      121.35     72.91 o 
   0  12   0      358.66      455.08     99.30 o 
   1  12   0       70.98       44.87     35.75 o 
   2  12   0        8.05        0.00     37.07 o 
   3  12   0        6.44       68.64     53.14 o 
   4  12   0        1.90        0.00     71.35 o 
   5  12   0      284.51      378.66     72.84 o 
   6  12   0        1.55       35.71     75.24 o 
   7  12   0      408.90      455.62     88.69 o 
   1  13   0       31.29      103.72     61.23 o 
   2  13   0      203.35      238.81     46.22 o 
   3  13   0      340.34      358.13     65.84 o 
   4  13   0      606.81      676.94     82.07 o 
   5  13   0       57.50      101.77     62.50 o 
   6  13   0      569.85      810.79     98.51 o 
   0  14   0     5022.66     4488.20    233.87 o 
   1  14   0      277.59      286.36     63.79 o 
   2  14   0      234.79      303.81     53.09 o 
   3  14   0      158.39      265.25     69.56 o 
   4  14   0      369.14      341.34     55.69 o 
   5  14   0       24.46       81.41     66.11 o 
   1  15   0      538.15      616.55    112.14 o 
   2  15   0        4.17       91.22     59.49 o 
   3  15   0      899.33      954.70     74.54 o 
   4  15   0      743.56      708.34     70.43 o 
   0  16   0     3071.27     2695.56    203.12 o 
   1  16   0       11.98        0.00     57.36 o 
   2  16   0       31.07       21.76     60.23 o 
 -11   1   1      262.58      325.94     78.08 o 
 -10   1   1       98.45       94.77     57.34 o 
  -9   1   1      519.30      482.84     70.83 o 
  -8   1   1      103.89      128.29     50.13 o 
  -7   1   1      719.90      551.72    105.25 o 
  -6   1   1      504.17      494.63     51.89 o 
  -5   1   1        0.05        0.00     34.26 o 
  -4   1   1     3387.22     3573.84     65.02 o 
  -3   1   1     1679.38     1640.30     40.59 o 
  -2   1   1     1469.32     1438.69     34.30 o 
   1   1   1     1091.78     1054.22     31.74 o 
   2   1   1      947.78      799.99     42.06 o 
   3   1   1    17534.61    18674.23    185.33 o 
   4   1   1     5914.67     6153.16    111.05 o 
   5   1   1    10121.63     9931.82     89.23 o 
   6   1   1     1401.08     1300.82     67.07 o 
   7   1   1      514.84      459.09     40.15 o 
   8   1   1       15.28        0.00     50.33 o 
   9   1   1       27.47        6.88     50.70 o 
  10   1   1       51.58       28.62     54.31 o 
  11   1   1       24.07       23.94     59.08 o 
 -11   2   1      580.38      689.43     90.90 o 
 -10   2   1      360.94      378.52     73.23 o 
  -9   2   1       97.79      117.22     54.39 o 
  -8   2   1      381.55      424.45     63.31 o 
  -7   2   1     1093.53      984.49     74.81 o 
  -6   2   1     3094.28     3081.20    116.48 o 
  -5   2   1     3061.58     2749.63     77.33 o 
  -4   2   1     8500.12     9057.17    119.67 o 
  -3   2   1        3.89       19.05     26.36 o 
  -2   2   1     2367.05     2692.55     35.87 o 
  -1   2   1     4333.42     4154.30     64.00 o 
   0   2   1     3272.85     3709.15     53.51 o 
   1   2   1     6904.41     6856.51     80.54 o 
   2   2   1     2960.92     3426.25     94.96 o 
   3   2   1     1150.60     1333.69     49.08 o 
   4   2   1     1816.49     2072.87     63.96 o 
   5   2   1      332.37      285.70     43.03 o 
   6   2   1     1869.99     1791.43     90.49 o 
   7   2   1     1715.38     1551.58     93.83 o 
   8   2   1     1027.53      936.71     82.22 o 
   9   2   1      474.23      361.02     65.05 o 
  10   2   1      311.23      289.55     91.16 o 
  11   2   1       56.46       63.28     61.10 o 
 -11   3   1      944.00     1022.64    102.34 o 
 -10   3   1     1484.79     1518.10    111.25 o 
  -9   3   1     2062.49     2155.44    118.69 o 
  -8   3   1       55.96       69.89     47.61 o 
  -7   3   1     1049.00      985.98     86.37 o 
  -6   3   1      245.56      245.83     39.91 o 
  -5   3   1      374.82      373.55     38.87 o 
  -4   3   1     3243.65     3146.35     73.15 o 
  -3   3   1     3469.75     3152.83     81.95 o 
  -2   3   1      541.77      346.49     54.80 o 
  -1   3   1      238.01      269.71     21.22 o 
   0   3   1    71613.23    78026.43    387.24 o 
   1   3   1      947.33     1083.15     40.69 o 
   2   3   1      923.15      904.22     66.11 o 
   3   3   1     1212.09     1311.72    104.46 o 
   4   3   1    11717.47    12811.13    241.26 o 
   5   3   1     2316.64     2258.23     73.58 o 
   6   3   1      326.85      294.60     48.97 o 
   7   3   1      557.01      457.15     59.23 o 
   8   3   1        0.47        2.49     46.66 o 
   9   3   1      141.32      143.53     65.20 o 
  10   3   1      660.43      758.44     88.94 o 
 -11   4   1      402.23      494.09     82.70 o 
 -10   4   1      445.56      471.93     97.67 o 
  -9   4   1      254.74      234.88     89.89 o 
  -8   4   1        6.94        0.00     47.24 o 
  -7   4   1     1263.09     1268.63     68.30 o 
  -6   4   1      653.23      626.36     50.91 o 
  -5   4   1     2972.16     2624.62     77.71 o 
  -4   4   1     8068.39     8120.91    107.08 o 
  -3   4   1     1325.95     1243.65     52.70 o 
  -2   4   1       36.17       48.12     42.69 o 
  -1   4   1      512.30      482.54     26.71 o 
   0   4   1    34256.43    36931.41    252.80 o 
   1   4   1    15286.37    15884.09    137.79 o 
   2   4   1     1661.37     1352.52     38.97 o 
   3   4   1      569.59      590.75     39.54 o 
   4   4   1     4153.80     4170.26    119.78 o 
   5   4   1       62.82       63.52     30.85 o 
   6   4   1     2033.17     1868.07    115.02 o 
   7   4   1      458.96      424.25     59.61 o 
   8   4   1     1269.12     1323.48     96.00 o 
   9   4   1      948.00     1000.25     88.93 o 
  10   4   1      336.01      340.54     69.66 o 
 -10   5   1     1767.03     1706.59    113.67 o 
  -9   5   1     1307.39     1313.18    198.96 o 
  -8   5   1      453.00      425.78     63.35 o 
  -7   5   1      378.36      448.17     57.43 o 
  -6   5   1     1761.20     1761.07     74.39 o 
  -5   5   1      118.02      100.52     22.54 o 
  -4   5   1     2296.57     2417.28     48.77 o 
  -3   5   1     2874.27     2717.91     91.06 o 
  -2   5   1     4163.43     4146.07     68.53 o 
  -1   5   1      719.67      574.45     22.55 o 
   0   5   1    51721.33    54864.04    507.59 o 
   1   5   1      998.97     1103.79     29.35 o 
   2   5   1      175.67      151.84     30.88 o 
   3   5   1     6797.25     6809.71    211.80 o 
   4   5   1    11029.71    11337.54    196.02 o 
   5   5   1     5570.04     5395.18    113.76 o 
   6   5   1     1635.25     1537.28     72.16 o 
   7   5   1       52.64       47.27     43.33 o 
   8   5   1       78.86      102.01     51.96 o 
   9   5   1      601.51      581.81    123.27 o 
  10   5   1      299.47      325.17     67.89 o 
 -10   6   1      270.43      219.20     76.51 o 
  -9   6   1       72.22        2.26     65.57 o 
  -8   6   1       28.37        0.00     46.13 o 
  -7   6   1      914.33      866.56     62.15 o 
  -6   6   1      778.16      735.58     52.65 o 
  -5   6   1     5255.49     5190.95     73.52 o 
  -4   6   1     6791.87     7007.09    105.21 o 
  -3   6   1      593.36      439.88     47.05 o 
  -2   6   1     2306.39     2428.12     53.67 o 
  -1   6   1     3794.91     4149.75    109.36 o 
   0   6   1     6479.39     7051.11     69.82 o 
   1   6   1    32588.61    34516.80    219.98 o 
   2   6   1     2049.29     1986.95    160.25 o 
   3   6   1     6022.20     6149.00    136.11 o 
   4   6   1     1275.50     1287.16     79.16 o 
   5   6   1      129.59      114.90     32.01 o 
   6   6   1      791.75      806.59     57.78 o 
   7   6   1      886.06      837.87     62.78 o 
   8   6   1     1157.89     1275.11     92.61 o 
   9   6   1      916.79      924.97     88.59 o 
  10   6   1      421.76      468.70    135.93 o 
 -10   7   1      369.58      282.34     96.04 o 
  -9   7   1       29.08        0.00     44.14 o 
  -8   7   1        1.24        0.00     44.09 o 
  -7   7   1        2.56       21.78     39.24 o 
  -6   7   1        7.43        0.00     31.22 o 
  -5   7   1      220.48      183.07     24.26 o 
  -4   7   1       42.12       17.55     44.98 o 
  -3   7   1        3.99        0.00     75.24 o 
  -2   7   1       47.81       64.89     21.69 o 
  -1   7   1      405.05      368.20     22.29 o 
   0   7   1     4878.84     5503.41     66.75 o 
   1   7   1     1619.64     1851.61     46.14 o 
   2   7   1       11.93       47.30     35.66 o 
   3   7   1        4.29        0.00     43.99 o 
   4   7   1      489.67      540.06     61.05 o 
   5   7   1       51.51      119.90     28.97 o 
   6   7   1       55.92      128.05     37.95 o 
   7   7   1      179.76      129.10     43.38 o 
   8   7   1        2.97       16.56     42.13 o 
   9   7   1       90.83        6.95     48.76 o 
  10   7   1       19.21        0.00    108.16 o 
 -10   8   1      316.38      296.27    117.39 o 
  -9   8   1       89.22       60.25     71.58 o 
  -8   8   1       87.67       28.48     39.07 o 
  -7   8   1      129.96      184.16     42.16 o 
  -6   8   1       83.42       42.98     35.59 o 
  -5   8   1        1.71       30.64     23.14 o 
  -4   8   1       24.41       52.97     48.60 o 
  -3   8   1       40.67       55.01     26.13 o 
  -2   8   1       10.65       39.85     22.95 o 
  -1   8   1      918.65      863.85     36.35 o 
   0   8   1      272.81      303.32     23.46 o 
   1   8   1      468.20      478.33     31.42 o 
   2   8   1       24.27       23.79     28.33 o 
   3   8   1      448.45      336.89    112.59 o 
   4   8   1      151.01      143.55     50.39 o 
   5   8   1      361.17      366.81    133.67 o 
   6   8   1       41.49       36.48     35.65 o 
   7   8   1      411.78      327.81     48.83 o 
   8   8   1       68.91        0.00     46.08 o 
   9   8   1       10.63        0.00    104.36 o 
  -9   9   1     1011.61     1090.69    112.20 o 
  -8   9   1      146.47       66.58     68.16 o 
  -7   9   1       73.27      111.40     67.42 o 
  -6   9   1      175.14      204.18     52.90 o 
  -5   9   1      187.59      215.19     34.48 o 
  -4   9   1      954.47      890.46     47.58 o 
  -3   9   1      825.80      835.02     44.67 o 
  -2   9   1      170.79      188.19     28.95 o 
  -1   9   1      979.21      972.10     46.86 o 
   0   9   1      920.19     1054.61     42.44 o 
   1   9   1       44.79       28.24     24.40 o 
   2   9   1      307.65      326.08     36.57 o 
   3   9   1       75.77      130.92     35.66 o 
   4   9   1        1.68        0.00     49.02 o 
   5   9   1      221.25      241.88     63.94 o 
   6   9   1      149.58      171.85     47.37 o 
   7   9   1       56.28       53.73     39.14 o 
   8   9   1      131.86       87.87     66.67 o 
   9   9   1       17.19        0.00     76.42 o 
  -9  10   1       21.05       43.51     70.95 o 
  -8  10   1       44.60       68.21     66.88 o 
  -7  10   1      340.03      379.91     79.44 o 
  -6  10   1       95.06      147.11     63.05 o 
  -5  10   1      863.58      835.68     49.98 o 
  -4  10   1      748.03      716.19     76.87 o 
  -3  10   1      193.07      240.06     36.91 o 
  -2  10   1      209.69      219.25     27.88 o 
  -1  10   1     1663.18     1657.17     54.27 o 
   0  10   1     4458.24     4327.97    133.39 o 
   1  10   1     1886.44     1786.89     70.13 o 
   2  10   1      357.99      336.70     44.21 o 
   3  10   1      531.25      424.04    137.19 o 
   4  10   1      345.78      338.98     61.73 o 
   5  10   1        6.55        0.00     58.61 o 
   6  10   1      461.68      408.87     49.64 o 
   7  10   1      263.65      291.19     74.94 o 
   8  10   1      218.94      150.44     71.38 o 
  -8  11   1      373.75      547.60     93.25 o 
  -7  11   1     1951.01     2039.76    136.35 o 
  -6  11   1      317.51      401.33     76.62 o 
  -5  11   1       34.75      108.78     59.86 o 
  -4  11   1     1603.19     1509.08     99.42 o 
  -3  11   1      505.34      634.27     72.89 o 
  -2  11   1     2323.58     2504.84     89.14 o 
  -1  11   1      474.78      562.50     85.91 o 
   0  11   1     5323.94     5363.50    155.84 o 
   1  11   1       13.54        0.00     37.32 o 
   2  11   1      367.01      384.67     48.12 o 
   3  11   1      791.46      795.54     73.62 o 
   4  11   1     5100.54     5213.64    165.68 o 
   5  11   1     3434.04     3793.28    153.72 o 
   6  11   1     1569.31     1667.71    118.37 o 
   7  11   1      525.75      531.93     87.00 o 
   8  11   1        5.50        0.00     69.53 o 
  -7  12   1      868.97     1101.92    113.24 o 
  -6  12   1     1702.94     1710.78    120.48 o 
  -5  12   1     1493.07     1386.85    107.24 o 
  -4  12   1     1339.24     1218.81     94.69 o 
  -3  12   1      114.21       45.13     48.32 o 
  -2  12   1       61.69       57.99     37.99 o 
  -1  12   1        1.59        0.00     51.28 o 
   0  12   1     1916.58     1840.75    101.64 o 
   1  12   1      913.74      761.97     56.33 o 
   2  12   1      153.37      175.27     41.83 o 
   3  12   1      605.53      456.88     90.47 o 
   4  12   1     1087.85     1066.31    106.63 o 
   5  12   1        6.42       37.83     59.52 o 
   6  12   1      572.45      613.17     86.86 o 
   7  12   1      497.07      493.87     87.40 o 
  -6  13   1      129.27      136.67     68.96 o 
  -5  13   1       44.89        0.00     60.16 o 
  -4  13   1      685.61      622.16    199.50 o 
  -3  13   1     1686.52     1798.08     88.04 o 
  -2  13   1     1808.74     1813.03     84.85 o 
  -1  13   1     2810.51     2970.89    133.01 o 
   0  13   1     4533.82     4271.99    194.71 o 
   1  13   1        4.62       30.75     35.57 o 
   2  13   1       68.27       90.66     40.52 o 
   3  13   1      350.84      339.98     53.65 o 
   4  13   1     2605.02     2728.72    138.28 o 
   5  13   1     1976.57     2269.50    131.16 o 
   6  13   1     1207.76     1397.64    117.92 o 
  -5  14   1      577.21      556.89     81.57 o 
  -4  14   1      641.50      534.81     62.30 o 
  -3  14   1       92.32      157.18     47.62 o 
  -2  14   1       39.47       57.18     53.31 o 
  -1  14   1       15.24       19.33     54.22 o 
   0  14   1     1601.51     1319.68     98.06 o 
   1  14   1      720.24      501.59     94.51 o 
   2  14   1      686.97      643.05     62.14 o 
   3  14   1      122.24       60.62     55.67 o 
   4  14   1      390.44      348.10     58.68 o 
   5  14   1       31.28      163.70     66.90 o 
  -4  15   1       27.13        0.00     49.85 o 
  -3  15   1       28.53       43.17     51.71 o 
  -2  15   1        3.76       34.38     58.05 o 
  -1  15   1      152.31      286.64     89.80 o 
   0  15   1      216.47        0.00     60.87 o 
   1  15   1       19.63       52.48     85.28 o 
   2  15   1       55.94      187.40     73.53 o 
   3  15   1       61.40        0.00     67.25 o 
   4  15   1      305.59      325.44     60.63 o 
  -2  16   1       10.80      103.90     67.96 o 
  -1  16   1       78.58        0.00     66.38 o 
   0  16   1       46.12        0.00     63.42 o 
   1  16   1       80.78       75.38     61.94 o 
 -11   0   2     3967.73     4065.68    246.89 o 
 -10   0   2     3880.01     3924.78    229.89 o 
  -9   0   2     2391.22     2370.71    172.01 o 
  -8   0   2      187.85      126.43     69.09 o 
  -7   0   2     1878.55     1770.03    130.05 o 
  -6   0   2       19.33       55.35     54.80 o 
  -5   0   2    13462.56    13907.01    272.76 o 
  -4   0   2    33059.17    36452.29    279.00 o 
  -3   0   2    79738.85    84683.48   1016.37 o 
  -2   0   2    67049.63    67972.82   1848.53 o 
   1   0   2    16326.06    17361.88    143.25 o 
   2   0   2    73729.68    76397.55    270.53 o 
   3   0   2    23007.38    23002.57    289.67 o 
   4   0   2    73027.08    82010.26   3577.68 o 
   5   0   2     8569.20     7701.83    205.65 o 
   6   0   2     1047.78     1089.21     50.79 o 
   7   0   2      532.77      573.39    117.21 o 
   8   0   2     2751.84     2644.92    181.96 o 
   9   0   2     7023.91     6718.91    297.18 o 
  10   0   2     1973.63     1914.55    180.15 o 
 -11   1   2       13.87      117.94     64.31 o 
 -10   1   2      604.01      663.05     82.09 o 
  -9   1   2      882.70      967.88     85.62 o 
  -8   1   2      972.85      982.50     80.53 o 
  -7   1   2     1062.48     1115.10     77.02 o 
  -6   1   2      183.01      109.73     38.83 o 
  -5   1   2     2828.53     2654.85     88.40 o 
  -4   1   2     1094.28     1166.82     39.81 o 
  -3   1   2        4.94       17.75     19.22 o 
  -2   1   2      249.70      167.70     12.00 o 
   1   1   2    22467.72    23486.45    215.96 o 
   2   1   2    10618.56    10506.46     77.16 o 
   3   1   2      431.73      348.28     19.45 o 
   4   1   2     1141.57     1157.40     30.27 o 
   5   1   2     6697.49     7030.68     73.40 o 
   6   1   2      952.12      784.23     28.20 o 
   7   1   2      237.27      289.33     37.00 o 
   8   1   2     1554.44     1547.04     99.72 o 
   9   1   2        6.88       15.99     54.35 o 
  10   1   2       13.24       20.35     56.08 o 
 -11   2   2     1942.67     2014.00    131.28 o 
 -10   2   2     1511.55     1580.12    109.56 o 
  -9   2   2      776.98      830.45     83.10 o 
  -8   2   2       78.38      142.30     51.67 o 
  -7   2   2     3131.74     3079.23    115.50 o 
  -6   2   2       72.74       48.05     44.36 o 
  -5   2   2     2887.44     2556.52     73.77 o 
  -4   2   2     7336.04     7181.55     86.34 o 
  -3   2   2        7.15       14.16     13.18 o 
  -2   2   2     1920.47     1997.55     23.88 o 
  -1   2   2     7225.93     7691.07    169.12 o 
   0   2   2     1477.37     1517.17     22.45 o 
   1   2   2      324.34      376.86     43.38 o 
   2   2   2     5339.75     5332.04     77.16 o 
   3   2   2      111.22      140.92     33.89 o 
   4   2   2    26114.13    28502.42    645.45 o 
   5   2   2      309.12      183.49     40.45 o 
   6   2   2      506.21      544.92     45.02 o 
   7   2   2        5.76       13.16     62.58 o 
   8   2   2      181.14      237.07     58.04 o 
   9   2   2      859.92      737.70     81.77 o 
  10   2   2       41.78       80.00     86.28 o 
 -11   3   2       13.40       26.66     58.60 o 
 -10   3   2      155.67      222.32     72.26 o 
  -9   3   2        4.27       46.17     50.05 o 
  -8   3   2      586.65      638.01     68.79 o 
  -7   3   2       41.58       37.92     55.19 o 
  -6   3   2       35.07       18.24     34.01 o 
  -5   3   2     1689.68     1608.43     61.52 o 
  -4   3   2        9.04       59.61     25.95 o 
  -3   3   2      115.80      115.67     17.43 o 
  -2   3   2       17.74       36.51     12.18 o 
  -1   3   2      818.82      740.38     45.13 o 
   0   3   2     1036.42     1081.55     29.57 o 
   1   3   2     2925.77     2895.19     55.61 o 
   2   3   2      927.49     1018.53     39.43 o 
   3   3   2      274.03      222.05     31.02 o 
   4   3   2      102.00       84.05     37.30 o 
   5   3   2     8711.87     8376.84    168.66 o 
   6   3   2      833.02      776.40     66.83 o 
   7   3   2        3.64        0.00     45.07 o 
   8   3   2      820.14      864.87     80.84 o 
   9   3   2      215.45      256.62     62.32 o 
  10   3   2       24.50        0.00     57.84 o 
 -11   4   2      122.69      210.64     83.65 o 
 -10   4   2       54.85       65.35     54.45 o 
  -9   4   2        0.58       62.85     52.14 o 
  -8   4   2      208.61      189.36     52.40 o 
  -7   4   2     1392.43     1319.47     77.76 o 
  -6   4   2     1544.82     1607.36     84.48 o 
  -5   4   2      241.53      274.67     34.90 o 
  -4   4   2      726.28      803.43     30.78 o 
  -3   4   2        1.45        0.31     14.74 o 
  -2   4   2     1066.16     1112.02    111.15 o 
  -1   4   2      152.98      158.81     15.44 o 
   0   4   2      548.25      531.94     30.80 o 
   1   4   2     2076.20     2087.88     51.59 o 
   2   4   2     1278.08     1358.72     40.67 o 
   3   4   2     1037.94      987.76     55.81 o 
   4   4   2      456.47      402.28     50.27 o 
   5   4   2      153.64      101.78     33.38 o 
   6   4   2      941.94     1009.03     73.45 o 
   7   4   2     1030.18      980.90     79.60 o 
   8   4   2       63.93      102.75     52.96 o 
   9   4   2        2.97        0.00     56.14 o 
  10   4   2       54.55       47.74     71.99 o 
 -11   5   2       62.48       79.55     60.92 o 
 -10   5   2        0.90        0.00     70.54 o 
  -9   5   2      774.02      721.42     76.48 o 
  -8   5   2       73.78        0.00     41.12 o 
  -7   5   2     1800.86     1598.05     74.15 o 
  -6   5   2     1925.34     2037.60     87.94 o 
  -5   5   2      595.60      545.10     33.85 o 
  -4   5   2        4.63       25.62     18.13 o 
  -3   5   2     3616.17     3615.74     73.09 o 
  -2   5   2       69.59      103.11     16.03 o 
  -1   5   2      314.21      320.49     27.59 o 
   0   5   2    22443.42    23780.05    226.16 o 
   1   5   2      108.22      153.72     19.48 o 
   2   5   2      243.34      279.87     23.99 o 
   3   5   2      521.52      647.43     55.28 o 
   4   5   2      682.02      709.25     63.51 o 
   5   5   2       13.28        0.00     34.07 o 
   6   5   2      484.86      501.49     48.99 o 
   7   5   2     1843.04     1794.85    101.57 o 
   8   5   2       79.13       51.50     48.28 o 
   9   5   2      378.07      450.45     72.39 o 
  10   5   2      213.74      177.22     64.74 o 
 -10   6   2     2108.73     2016.58    119.94 o 
  -9   6   2      957.64      937.58     70.88 o 
  -8   6   2      357.19      327.02     48.34 o 
  -7   6   2      615.79      613.92     53.29 o 
  -6   6   2     2901.46     2962.02     88.51 o 
  -5   6   2     2421.05     2370.98     52.93 o 
  -4   6   2     8502.22     8702.28     94.56 o 
  -3   6   2     9430.41     9106.11    166.13 o 
  -2   6   2      265.42      279.14     22.37 o 
  -1   6   2     2224.64     2631.07     48.31 o 
   0   6   2       67.25      148.87     17.31 o 
   1   6   2    14323.68    14961.21    140.20 o 
   2   6   2     2440.74     2535.34     65.48 o 
   3   6   2     7449.30     6959.39    143.51 o 
   4   6   2    11072.86    11443.89    203.22 o 
   5   6   2      639.84      674.23     73.65 o 
   6   6   2      809.02      827.98     59.09 o 
   7   6   2     1415.48     1489.47     77.71 o 
   8   6   2     1086.47     1082.73     90.52 o 
   9   6   2      986.19     1060.09     95.55 o 
  10   6   2     1453.40     1416.87    117.75 o 
 -10   7   2       45.20        0.00    105.99 o 
  -9   7   2     2417.08     2329.74    142.87 o 
  -8   7   2       10.26       14.30     39.46 o 
  -7   7   2     2772.29     2810.36     94.54 o 
  -6   7   2     5501.46     5453.16    116.60 o 
  -5   7   2        5.50       15.45     20.16 o 
  -4   7   2      268.06      300.39     25.22 o 
  -3   7   2      524.77      536.68     57.77 o 
  -2   7   2      311.32      293.01     24.47 o 
  -1   7   2       36.03       57.56     19.19 o 
   0   7   2    36048.80    37142.29    205.27 o 
   1   7   2      735.48      743.48     33.01 o 
   2   7   2        4.99       32.41     55.80 o 
   3   7   2       20.10       53.18     42.69 o 
   4   7   2     2792.57     2906.59    114.77 o 
   5   7   2      375.86      477.10     68.96 o 
   6   7   2     5043.68     4941.73    124.41 o 
   7   7   2     2961.56     3064.77    107.11 o 
   8   7   2       41.42       62.59     48.69 o 
   9   7   2     1023.84     1165.46     99.30 o 
 -10   8   2     3676.36     3662.13    189.60 o 
  -9   8   2     1135.67     1161.71    113.88 o 
  -8   8   2       14.65        0.00     67.91 o 
  -7   8   2      218.70      219.09     42.53 o 
  -6   8   2     2167.92     2379.96     79.97 o 
  -5   8   2     4600.92     4443.88     77.83 o 
  -4   8   2     3720.44     3692.50    128.52 o 
  -3   8   2     1984.13     1942.35     53.31 o 
  -2   8   2       26.79       26.76     19.30 o 
  -1   8   2      341.44      379.01     27.04 o 
   0   8   2      325.38      384.29     27.18 o 
   1   8   2     3722.88     3232.61    138.28 o 
   2   8   2     1354.08     1506.49     56.25 o 
   3   8   2     5031.27     4891.65    133.92 o 
   4   8   2     5598.29     5534.02    155.48 o 
   5   8   2     1625.41     1749.39    103.46 o 
   6   8   2      193.98      237.55     44.73 o 
   7   8   2     1323.57     1387.56     78.55 o 
   8   8   2      315.15      283.14     51.03 o 
   9   8   2     1284.52     1331.23    168.94 o 
  -9   9   2     1076.87     1072.11    113.53 o 
  -8   9   2       78.02       56.84     66.91 o 
  -7   9   2      426.61      499.49     84.04 o 
  -6   9   2     2354.23     2402.45     79.43 o 
  -5   9   2      157.25      142.05     28.65 o 
  -4   9   2      585.97      596.10     65.11 o 
  -3   9   2     1789.22     1877.81     55.35 o 
  -2   9   2      361.92      339.61     30.29 o 
  -1   9   2     1073.22     1154.02     43.05 o 
   0   9   2    17607.91    17668.48    150.87 o 
   1   9   2     2661.89     2681.99     98.74 o 
   2   9   2       66.63      100.41     70.99 o 
   3   9   2       63.80       63.83     64.48 o 
   4   9   2      948.27     1002.54     81.14 o 
   5   9   2      873.85      919.55     86.81 o 
   6   9   2     2212.58     2146.52     88.64 o 
   7   9   2     1071.76     1031.64     70.30 o 
   8   9   2       10.04        0.00     66.56 o 
   9   9   2      148.80      100.93     93.15 o 
  -9  10   2      123.94       79.43     70.30 o 
  -8  10   2      118.83      139.36     72.74 o 
  -7  10   2      295.10      315.45     77.80 o 
  -6  10   2      172.34      180.28     67.88 o 
  -5  10   2       82.03       81.28     56.25 o 
  -4  10   2       12.78        0.00    175.27 o 
  -3  10   2     1701.23     1552.72     73.86 o 
  -2  10   2       60.34       45.52     24.19 o 
  -1  10   2     2668.65     2556.51     79.24 o 
   0  10   2     1742.89     1700.59     65.35 o 
   1  10   2     3646.05     3580.14     99.23 o 
   2  10   2      330.99      336.19     44.55 o 
   3  10   2      428.34      381.44    105.36 o 
   4  10   2      740.91      761.21     75.58 o 
   5  10   2       30.90       72.73     99.03 o 
   6  10   2     1305.16     1266.05     71.88 o 
   7  10   2      912.94      927.03     97.90 o 
   8  10   2        2.00        0.00     71.72 o 
  -8  11   2      518.83      497.33     93.15 o 
  -7  11   2      318.08      462.11     88.30 o 
  -6  11   2      148.09      194.35     69.09 o 
  -5  11   2        0.37       27.52     58.72 o 
  -4  11   2     1384.14     1298.06     92.83 o 
  -3  11   2      544.64      612.70     69.90 o 
  -2  11   2      103.62       48.71     36.80 o 
  -1  11   2       69.62       42.40     48.75 o 
   0  11   2     1736.23     1688.86     69.21 o 
   1  11   2      111.88      119.05     36.87 o 
   2  11   2      264.15      216.54     49.20 o 
   3  11   2      102.25       66.25     85.37 o 
   4  11   2      298.78      334.44     65.59 o 
   5  11   2      125.13      157.34     73.89 o 
   6  11   2      132.09      125.06     64.69 o 
   7  11   2       26.83       32.09     63.52 o 
  -7  12   2      166.62      277.49     81.09 o 
  -6  12   2       76.68      114.55     68.68 o 
  -5  12   2        5.32       23.70     56.95 o 
  -4  12   2      158.59       32.44    112.05 o 
  -3  12   2       13.07       67.06     41.00 o 
  -2  12   2       25.58        0.00     38.77 o 
  -1  12   2      212.67      192.64     71.35 o 
   0  12   2      581.30      542.15    128.96 o 
   1  12   2      479.98      454.00     47.67 o 
   2  12   2        0.12       33.05     56.20 o 
   3  12   2       42.36       23.80     55.91 o 
   4  12   2       55.68       71.22     55.82 o 
   5  12   2        9.41       33.16     57.33 o 
   6  12   2      483.13      541.32     85.72 o 
   7  12   2      287.32      299.42     77.83 o 
  -7  13   2      139.51      200.27     81.17 o 
  -6  13   2       78.79       96.70     71.90 o 
  -5  13   2      332.16      445.39     75.45 o 
  -4  13   2      186.54      114.03     51.39 o 
  -3  13   2      263.21      273.37     51.60 o 
  -2  13   2      243.31      253.84     62.09 o 
  -1  13   2     2388.20     2364.87    117.91 o 
   0  13   2      370.47      338.14    139.72 o 
   1  13   2      213.17      276.30     58.55 o 
   2  13   2        0.56       72.27     41.10 o 
   3  13   2       69.26       40.76     46.10 o 
   4  13   2       40.82      115.05     60.75 o 
   5  13   2      310.96      408.57     77.78 o 
   6  13   2        2.16       82.84     68.94 o 
  -6  14   2       16.89       64.44     65.06 o 
  -5  14   2      938.56     1066.72    101.77 o 
  -4  14   2     1253.56     1198.48     81.45 o 
  -3  14   2      333.09      237.62     49.81 o 
  -2  14   2     1000.46     1007.24     92.13 o 
  -1  14   2       65.87       88.64     54.65 o 
   0  14   2       63.83       55.62     62.31 o 
   1  14   2       62.83       82.38     57.02 o 
   2  14   2     1440.75     1486.33     81.81 o 
   3  14   2      325.54      203.02     51.61 o 
   4  14   2     1655.04     1493.20     90.99 o 
   5  14   2      335.67      512.99     82.22 o 
  -4  15   2       33.02       14.25     53.10 o 
  -3  15   2       43.01       94.43     75.61 o 
  -2  15   2      195.47      301.83     67.94 o 
  -1  15   2      969.75      977.16     90.71 o 
   0  15   2     1067.99      869.88     86.38 o 
   1  15   2      347.14      533.35    111.33 o 
   2  15   2      104.33      174.29     64.19 o 
   3  15   2      104.15       42.66     60.74 o 
  -2  16   2      650.16      660.89     90.13 o 
  -1  16   2       67.82        0.00     60.75 o 
   0  16   2       70.65        0.00     62.79 o 
   1  16   2      105.92      141.41     65.98 o 
 -11   1   3        3.89       31.96     57.15 o 
 -10   1   3      165.16      234.44     63.04 o 
  -9   1   3      149.91      228.06     61.91 o 
  -8   1   3       48.36       66.23     50.14 o 
  -7   1   3     1214.48     1297.44     79.73 o 
  -6   1   3      312.54      343.64     46.79 o 
  -5   1   3       63.45       92.53     29.74 o 
  -4   1   3      265.84      294.07     26.09 o 
  -3   1   3      166.72      172.58     20.37 o 
  -2   1   3      751.49      758.44     19.57 o 
  -1   1   3      688.67      462.20     24.36 o 
   0   1   3     2346.96     2650.52     72.89 o 
   1   1   3     1446.29     1317.66     63.67 o 
   2   1   3    21300.05    21117.30    266.92 o 
   3   1   3       34.14       25.94     17.41 o 
   4   1   3    10678.18    10921.47     94.38 o 
   5   1   3      595.46      661.98     41.91 o 
   6   1   3      456.23      457.74     39.37 o 
   7   1   3     1052.61      947.13     79.11 o 
   8   1   3      734.13      723.06     77.49 o 
   9   1   3      321.12      232.47     61.31 o 
  10   1   3       22.28        0.00     59.58 o 
 -11   2   3      343.15      394.62    100.57 o 
 -10   2   3     1995.48     1993.42    131.04 o 
  -9   2   3     2854.70     2931.95    130.88 o 
  -8   2   3       57.96      131.39     50.04 o 
  -7   2   3      710.49      670.95     65.93 o 
  -6   2   3     1492.34     1402.91     43.26 o 
  -5   2   3     1670.97     1746.62     36.42 o 
  -4   2   3      877.92      835.85     25.74 o 
  -3   2   3     1347.73     1188.61     26.90 o 
  -2   2   3       21.28       39.11     20.22 o 
  -1   2   3     6903.10     7287.96    106.33 o 
   0   2   3    17895.94    19963.78    134.26 o 
   1   2   3     2264.52     2166.30     40.29 o 
   2   2   3     1438.86     1301.10     38.05 o 
   3   2   3     4244.55     4271.44     55.64 o 
   4   2   3    10178.77    10605.95    134.07 o 
   5   2   3     1075.96     1111.18     53.23 o 
   6   2   3      185.48      190.14     48.06 o 
   7   2   3      224.91      181.04     52.15 o 
   8   2   3      148.12      107.14     52.55 o 
   9   2   3      116.53       71.61     53.28 o 
  10   2   3      300.69      287.06     70.16 o 
 -11   3   3      286.54      340.11     72.26 o 
 -10   3   3      997.95      972.15     87.95 o 
  -9   3   3      279.86      242.69     58.78 o 
  -8   3   3      367.22      475.64     64.05 o 
  -7   3   3     3157.57     3055.25     95.79 o 
  -6   3   3      465.62      361.10     41.11 o 
  -5   3   3     3405.62     3519.70     83.44 o 
  -4   3   3      169.83      225.10     28.51 o 
  -3   3   3       50.41       64.07     16.22 o 
  -2   3   3      409.47      455.01     38.78 o 
  -1   3   3     7784.36     7669.17    283.61 o 
   0   3   3     3441.83     3287.21     79.28 o 
   1   3   3     3807.03     4271.60     51.03 o 
   2   3   3      110.22      156.63     26.54 o 
   3   3   3      301.14      411.47     36.44 o 
   4   3   3     6042.04     5273.49    502.20 o 
   5   3   3      189.75      177.83     49.02 o 
   6   3   3      246.27      183.29     46.48 o 
   7   3   3     2813.97     2801.52    124.37 o 
   8   3   3      808.82      814.92     82.66 o 
   9   3   3     1409.87     1431.19    108.03 o 
  10   3   3       33.05        0.00     55.78 o 
 -11   4   3      423.94      435.98     90.35 o 
 -10   4   3     1241.76     1165.56     96.64 o 
  -9   4   3     2262.81     2355.65    117.24 o 
  -8   4   3     1357.88     1353.48     74.99 o 
  -7   4   3      118.22       28.46     36.77 o 
  -6   4   3       60.49        0.00     32.35 o 
  -5   4   3      344.88      373.48     48.34 o 
  -4   4   3     4008.38     3937.47     58.09 o 
  -3   4   3      664.97      618.73     23.10 o 
  -2   4   3     1019.16     1024.03     42.94 o 
  -1   4   3      433.93      371.22     14.26 o 
   0   4   3    18757.00    20695.03    125.00 o 
   1   4   3      209.64      193.73     17.78 o 
   2   4   3        2.27        9.33     19.54 o 
   3   4   3     5825.59     5371.25     96.44 o 
   4   4   3     3329.75     2950.62     54.25 o 
   5   4   3     4799.33     4720.72    134.70 o 
   6   4   3       73.13       42.57     39.68 o 
   7   4   3      136.77      159.34     52.24 o 
   8   4   3      523.52      505.48     71.02 o 
   9   4   3       67.50       93.10     57.17 o 
  10   4   3      875.82      785.41     92.09 o 
 -11   5   3      633.18      619.49    128.78 o 
 -10   5   3      638.30      687.63     79.18 o 
  -9   5   3        5.57        0.00     41.24 o 
  -8   5   3     1025.46     1031.55     68.01 o 
  -7   5   3      870.30      899.61     58.50 o 
  -6   5   3     3137.44     3175.43     89.13 o 
  -5   5   3     3794.04     3690.12     61.65 o 
  -4   5   3      276.10      274.87     22.12 o 
  -3   5   3      100.73      100.14     13.72 o 
  -2   5   3      206.68      221.56     25.69 o 
  -1   5   3     3419.45     3497.47     39.62 o 
   0   5   3     6101.11     6171.94     94.81 o 
   1   5   3     6687.12     6780.21     97.22 o 
   2   5   3     3472.89     3621.59     74.55 o 
   3   5   3      172.12      181.11     42.19 o 
   4   5   3     4713.53     5084.36    135.84 o 
   5   5   3      701.28      701.91     68.08 o 
   6   5   3     1125.77     1122.81     80.57 o 
   7   5   3     3390.14     3343.25    135.42 o 
   8   5   3     1181.67     1202.70     95.40 o 
   9   5   3     1569.50     1505.59    108.46 o 
  10   5   3      205.46      166.50    172.37 o 
 -10   6   3     1308.77     1229.04    160.98 o 
  -9   6   3     2466.24     2272.07     99.57 o 
  -8   6   3       15.09        0.00     36.48 o 
  -7   6   3      989.80      906.08     59.62 o 
  -6   6   3       12.80        0.00     34.47 o 
  -5   6   3      282.41      291.91     25.58 o 
  -4   6   3     1082.60     1092.46     34.69 o 
  -3   6   3     3994.60     3786.37    112.95 o 
  -2   6   3     4442.26     3705.11    287.40 o 
  -1   6   3    10191.11    10513.92     97.57 o 
   0   6   3    10512.44    10813.27    102.60 o 
   1   6   3     2223.86     2327.47     49.48 o 
   2   6   3     1116.12     1264.35     47.59 o 
   3   6   3     1038.19     1053.69     66.12 o 
   4   6   3     4601.68     4528.89    135.79 o 
   5   6   3     5711.88     5598.38    160.71 o 
   6   6   3     1113.62     1076.26     64.26 o 
   7   6   3      305.77      335.86     59.52 o 
   8   6   3      131.19      108.94     51.67 o 
   9   6   3      150.99      252.72     66.82 o 
 -10   7   3      330.44      243.50     87.45 o 
  -9   7   3      294.90      276.80     78.80 o 
  -8   7   3       21.14        0.00     36.61 o 
  -7   7   3       42.77       55.68     33.16 o 
  -6   7   3      309.41      322.49     37.84 o 
  -5   7   3      395.85      425.33     29.04 o 
  -4   7   3      367.11      354.23     44.02 o 
  -3   7   3      132.73      117.53     50.79 o 
  -2   7   3      120.51      136.16     17.31 o 
  -1   7   3       73.26       54.49     15.22 o 
   0   7   3       63.28       91.70     17.34 o 
   1   7   3      401.51      377.67     23.89 o 
   2   7   3       66.17       83.11    107.44 o 
   3   7   3     1022.60     1035.09     67.27 o 
   4   7   3     1314.88     1472.40     86.51 o 
   5   7   3      842.12      880.71     82.34 o 
   6   7   3        3.09        8.06     40.67 o 
   7   7   3      629.58      626.37     68.30 o 
   8   7   3        7.22        0.00     48.92 o 
   9   7   3      182.67      244.17     64.37 o 
 -10   8   3        0.19        0.00     75.04 o 
  -9   8   3      137.71      189.10     79.79 o 
  -8   8   3       10.64       31.77     63.50 o 
  -7   8   3       15.83        4.79     32.73 o 
  -6   8   3       45.78       21.18     29.68 o 
  -5   8   3      139.95      163.39     26.87 o 
  -4   8   3      585.33      539.24     31.95 o 
  -3   8   3      203.51      180.00     63.73 o 
  -2   8   3       35.82       24.32     15.79 o 
  -1   8   3      176.50      209.84     19.92 o 
   0   8   3       57.13       52.77     27.44 o 
   1   8   3      233.17      202.00     34.52 o 
   2   8   3       10.37        0.00     46.89 o 
   3   8   3       74.21       42.41     45.47 o 
   4   8   3       34.44      135.07     54.73 o 
   5   8   3      406.13      484.04     74.88 o 
   6   8   3      825.28      771.39     60.30 o 
   7   8   3       22.33       27.03     42.46 o 
   8   8   3       59.55       87.79     51.83 o 
   9   8   3       64.65      193.72    111.96 o 
  -9   9   3        7.07       37.25     71.10 o 
  -8   9   3      170.11      153.48     71.90 o 
  -7   9   3       61.04       96.83     65.76 o 
  -6   9   3      537.87      600.98     82.67 o 
  -5   9   3      155.39      165.42     24.94 o 
  -4   9   3      489.71      437.15     44.83 o 
  -3   9   3      133.31      173.81     50.73 o 
  -2   9   3      699.86      674.64     32.53 o 
  -1   9   3      430.03      411.96     32.72 o 
   0   9   3     1837.77     1871.99     52.40 o 
   1   9   3        3.53       15.88     30.25 o 
   2   9   3      354.41      369.09     62.22 o 
   3   9   3      354.64      327.99     51.03 o 
   4   9   3      311.42      275.96     56.40 o 
   5   9   3        0.48        0.00    104.82 o 
   6   9   3      169.59      208.77     90.98 o 
   7   9   3       56.77       26.36     41.63 o 
   8   9   3      216.33      103.64     87.18 o 
  -9  10   3      150.45      154.11     77.00 o 
  -8  10   3      365.01      421.26     88.70 o 
  -7  10   3      110.22      173.86     72.58 o 
  -6  10   3      555.46      585.73     81.66 o 
  -5  10   3      910.21      911.98     86.45 o 
  -4  10   3       12.55       18.88     13.13 o 
  -3  10   3     2830.72     2272.21    223.38 o 
  -2  10   3       37.19       20.68     19.75 o 
  -1  10   3      299.47      277.08     34.19 o 
   0  10   3     1117.18     1189.87     55.28 o 
   1  10   3      285.38      262.68     38.24 o 
   2  10   3      601.24      560.74     95.12 o 
   3  10   3      907.67      834.07    102.01 o 
   4  10   3     1262.17     1259.06     88.64 o 
   5  10   3      512.89      530.04     74.23 o 
   6  10   3       16.07        0.00     62.50 o 
   7  10   3      365.49      301.91     72.45 o 
   8  10   3      135.96        0.00     71.97 o 
  -8  11   3      142.89      164.95     76.86 o 
  -7  11   3     1521.53     1610.64    122.78 o 
  -6  11   3      875.30     1146.87    101.99 o 
  -5  11   3     4118.35     4425.54    165.50 o 
  -4  11   3     1074.15     1289.11     95.08 o 
  -3  11   3       75.61      155.21     55.56 o 
  -2  11   3      147.66       77.52     37.03 o 
  -1  11   3      591.02      568.81    136.65 o 
   0  11   3     2275.73     2295.27    108.04 o 
   1  11   3     1063.58     1221.48     63.53 o 
   2  11   3     2919.96     2972.43    135.33 o 
   3  11   3      197.60      155.25     83.11 o 
   4  11   3     1400.15     1377.93     95.53 o 
   5  11   3      336.49      407.82     73.81 o 
   6  11   3      599.41      588.07     85.98 o 
   7  11   3      736.83      776.04     97.33 o 
  -8  12   3      129.90      268.71     86.67 o 
  -7  12   3      373.70      410.55     84.98 o 
  -6  12   3      283.80      212.33     70.87 o 
  -5  12   3      341.15      296.43    115.13 o 
  -4  12   3      744.75      626.43     77.59 o 
  -3  12   3      677.30      567.11     91.29 o 
  -2  12   3      259.13      208.62     51.70 o 
  -1  12   3      295.72      186.04    102.83 o 
   0  12   3     1948.76     1904.74     74.25 o 
   1  12   3       51.31       63.21     36.02 o 
   2  12   3      155.51      164.96     51.61 o 
   3  12   3     1497.41     1398.01     76.61 o 
   4  12   3     1901.86     2067.85    113.87 o 
   5  12   3     1432.50     1388.55    105.19 o 
   6  12   3      322.81      448.75     86.64 o 
   7  12   3      135.73      107.33     69.66 o 
  -7  13   3      211.26      268.29     78.95 o 
  -6  13   3     1156.73     1356.75    116.71 o 
  -5  13   3     2151.86     2534.88    140.44 o 
  -4  13   3      582.59      631.63     66.09 o 
  -3  13   3      318.02      367.53     51.67 o 
  -2  13   3       57.52       57.52     48.88 o 
  -1  13   3      512.50      525.21    100.48 o 
   0  13   3      905.88      843.95     82.84 o 
   1  13   3     4612.61     4655.78    122.10 o 
   2  13   3      998.00     1013.33     69.08 o 
   3  13   3     1524.66     1657.04    101.09 o 
   4  13   3      784.11      723.16     81.27 o 
   5  13   3       35.41      110.58     60.64 o 
   6  13   3      357.74      472.52     87.47 o 
  -6  14   3      121.85       97.77     71.57 o 
  -5  14   3      101.62       22.45    102.46 o 
  -4  14   3       36.12        0.00     46.23 o 
  -3  14   3      751.38      715.70     64.65 o 
  -2  14   3      330.75      337.29     66.51 o 
  -1  14   3      908.72      747.68     78.47 o 
   0  14   3      820.87      846.92    172.19 o 
   1  14   3      218.67      314.63     64.22 o 
   2  14   3      220.10      266.69     49.31 o 
   3  14   3      119.78       76.40     47.33 o 
   4  14   3      486.42      523.70     65.79 o 
   5  14   3     1076.21     1193.13    107.23 o 
  -4  15   3       13.49        0.00     60.29 o 
  -3  15   3        0.84       81.70     57.37 o 
  -2  15   3        6.04       11.85     56.06 o 
  -1  15   3       29.03        0.00     65.68 o 
   0  15   3       81.42        0.00     63.81 o 
   1  15   3      616.97      692.91     83.69 o 
   2  15   3       25.15      140.70     63.01 o 
   3  15   3       37.32        0.00     59.51 o 
  -2  16   3       19.94       60.27     59.12 o 
  -1  16   3       59.49        0.00     68.69 o 
   0  16   3        4.12        0.00     62.56 o 
   1  16   3      359.26      475.65     84.82 o 
 -11   0   4       23.90        0.00     77.59 o 
 -10   0   4        6.91       88.27     78.50 o 
  -9   0   4     5055.41     5077.30    233.69 o 
  -8   0   4      148.32      185.94     73.43 o 
  -7   0   4     5432.16     5556.26    206.38 o 
  -6   0   4    10268.69    10990.61    260.46 o 
  -5   0   4     1941.60     1819.41    103.64 o 
  -4   0   4     1827.24     1939.64     56.06 o 
  -3   0   4    22570.87    25275.51    212.66 o 
  -2   0   4    15727.77    17386.81    361.84 o 
  -1   0   4    28276.61    29177.63    186.12 o 
   0   0   4   150201.97   151962.28    564.51 o 
   1   0   4    14671.03    15348.65    175.63 o 
   2   0   4     6226.21     5812.60    246.26 o 
   3   0   4     1527.19     1896.55     61.58 o 
   4   0   4      690.71      555.02     41.07 o 
   5   0   4     5455.43     5466.42    131.13 o 
   6   0   4     4905.10     5290.64    112.15 o 
   7   0   4    13528.96    13046.78    365.55 o 
   8   0   4      733.44      770.16    117.39 o 
   9   0   4     1069.86     1037.31    133.12 o 
  10   0   4      789.34      626.73    125.16 o 
 -11   1   4      482.87      466.16     74.95 o 
 -10   1   4     3478.80     3591.12    151.58 o 
  -9   1   4     1637.45     1763.00    105.61 o 
  -8   1   4     5504.89     5732.35    162.17 o 
  -7   1   4      571.31      580.89     59.72 o 
  -6   1   4     3949.03     3870.04     95.70 o 
  -5   1   4     3527.23     3610.02     69.84 o 
  -4   1   4     1448.37     1193.50     35.15 o 
  -3   1   4     1085.83      787.39     27.28 o 
  -2   1   4     2727.49     2882.36     30.16 o 
  -1   1   4       20.77        5.45     33.19 o 
   0   1   4     4095.39     4803.10    108.71 o 
   1   1   4    11971.34    11922.20    119.66 o 
   2   1   4     5664.97     6065.73     82.93 o 
   3   1   4    10715.18    10679.73    188.27 o 
   4   1   4      278.85      305.85     31.07 o 
   5   1   4     2527.61     2608.75     74.55 o 
   6   1   4        0.86       38.60     29.79 o 
   7   1   4     1600.36     1758.96    104.42 o 
   8   1   4     3149.01     2879.51    136.62 o 
   9   1   4      744.90      788.88     85.91 o 
  10   1   4     1403.03     1572.12    122.32 o 
 -11   2   4        1.05        0.00     57.71 o 
 -10   2   4        9.32       15.32     78.95 o 
  -9   2   4     4480.71     4389.36    154.22 o 
  -8   2   4       23.28        0.00     15.01 o 
  -7   2   4     3075.18     3117.33     59.08 o 
  -6   2   4     7144.29     7055.81     86.00 o 
  -5   2   4      100.24      111.77     17.85 o 
  -4   2   4      473.25      523.87     22.30 o 
  -3   2   4      881.56      848.38     22.98 o 
  -2   2   4     4900.14     5726.30     49.04 o 
  -1   2   4      665.37      644.06     37.92 o 
   0   2   4     3574.73     3646.77    112.50 o 
   1   2   4     5836.73     5907.03     84.87 o 
   2   2   4       94.59       84.05     25.38 o 
   3   2   4     1118.64     1472.93     39.05 o 
   4   2   4     1038.49      948.48     41.36 o 
   5   2   4        3.95       13.00     28.76 o 
   6   2   4     1160.41     1342.09     86.24 o 
   7   2   4     1296.98     1177.92     90.89 o 
   8   2   4       13.48        0.00     57.70 o 
   9   2   4      645.88      602.07     79.22 o 
  10   2   4      162.90      120.55     60.61 o 
 -11   3   4       26.87       39.25     73.80 o 
 -10   3   4     1014.57     1031.60     91.02 o 
  -9   3   4       35.04       20.35     52.28 o 
  -8   3   4     1428.24     1356.15     73.50 o 
  -7   3   4      853.09      698.90     54.46 o 
  -6   3   4     1677.89     1547.18     68.09 o 
  -5   3   4      324.78      350.80     22.08 o 
  -4   3   4      810.07      820.72     26.07 o 
  -3   3   4      497.68      627.96     18.33 o 
  -2   3   4     6619.17     6661.18     82.68 o 
  -1   3   4     1926.75     2064.13     37.29 o 
   0   3   4      139.45      233.52     36.67 o 
   1   3   4     1445.24     1448.90     36.70 o 
   2   3   4     2372.72     2376.50     49.25 o 
   3   3   4     5768.91     5626.29    126.92 o 
   4   3   4     1353.73     1279.10     79.13 o 
   5   3   4      373.09      370.98     51.93 o 
   6   3   4      855.03      836.10     71.46 o 
   7   3   4     1317.48     1348.48     94.48 o 
   8   3   4      215.23      195.20     58.99 o 
   9   3   4      173.75      170.91     60.37 o 
  10   3   4      265.61      200.40     64.13 o 
 -11   4   4        4.50       18.80     56.01 o 
 -10   4   4       78.36       69.96     71.45 o 
  -9   4   4     1034.97     1047.43    151.03 o 
  -8   4   4      584.57      562.31     54.31 o 
  -7   4   4        2.15        0.74     34.74 o 
  -6   4   4      933.90      943.16     53.47 o 
  -5   4   4     1847.84     1899.52     62.03 o 
  -4   4   4     4493.07     4867.64     96.72 o 
  -3   4   4     3067.73     3317.18     69.28 o 
  -2   4   4     3126.52     3288.32     68.93 o 
  -1   4   4      114.38       95.42     36.45 o 
   0   4   4      266.37      173.22     19.61 o 
   1   4   4      595.00      707.21     25.44 o 
   2   4   4       68.57       66.18     19.31 o 
   3   4   4      916.27      881.35     44.45 o 
   4   4   4      133.24      139.14     29.38 o 
   5   4   4      718.67      611.17     91.52 o 
   6   4   4      169.91      130.13     50.83 o 
   7   4   4      646.89      602.45     71.52 o 
   8   4   4      402.99      424.61     68.53 o 
   9   4   4      125.54      183.96     61.06 o 
  10   4   4       88.64      101.39     62.67 o 
 -11   5   4      560.27      631.97    125.89 o 
 -10   5   4       21.68       37.68     49.55 o 
  -9   5   4      709.30      719.11     63.80 o 
  -8   5   4      270.82      246.02     46.84 o 
  -7   5   4     1657.92     1594.64     73.17 o 
  -6   5   4      181.84      188.99     36.51 o 
  -5   5   4      954.74     1033.16     36.10 o 
  -4   5   4      153.24      140.74     17.86 o 
  -3   5   4     1136.47     1221.56     66.70 o 
  -2   5   4     1499.65     1535.22     53.29 o 
  -1   5   4     1833.22     1916.58     34.56 o 
   0   5   4     2586.04     2585.85     43.13 o 
   1   5   4     1294.16     1317.31     35.52 o 
   2   5   4     1723.88     1896.68     54.51 o 
   3   5   4       62.36       51.46     35.51 o 
   4   5   4     2538.22     2457.49     99.44 o 
   5   5   4      492.46      481.04     27.73 o 
   6   5   4     1987.28     1890.77    100.10 o 
   7   5   4      220.79      173.82     52.87 o 
   8   5   4      478.90      453.21     70.48 o 
   9   5   4      117.85      204.56     63.80 o 
 -11   6   4        2.96       45.22     97.85 o 
 -10   6   4       76.39       41.23     70.79 o 
  -9   6   4      257.34      256.84     48.07 o 
  -8   6   4     1250.21     1280.86     71.63 o 
  -7   6   4     1382.99     1331.68     67.50 o 
  -6   6   4     1174.96     1148.58     55.38 o 
  -5   6   4     2611.50     2530.47     54.05 o 
  -4   6   4     1413.57     1289.03     36.52 o 
  -3   6   4      341.93      424.70     39.27 o 
  -2   6   4     3504.51     3651.66    104.01 o 
  -1   6   4    15007.66    15386.37     96.47 o 
   0   6   4     2410.01     2560.07     44.61 o 
   1   6   4     5771.87     6076.33     87.88 o 
   2   6   4        6.66        3.75     24.35 o 
   3   6   4     1000.56     1036.38     95.68 o 
   4   6   4        1.25        0.00     44.15 o 
   5   6   4     7035.74     6950.44     97.20 o 
   6   6   4      596.46      665.13     69.62 o 
   7   6   4      817.51      795.79     76.80 o 
   8   6   4     1207.96     1224.84     98.66 o 
   9   6   4        7.01       54.98     55.78 o 
 -10   7   4      809.42      701.97     99.47 o 
  -9   7   4     2576.73     2662.88    152.30 o 
  -8   7   4      590.36      641.46     55.95 o 
  -7   7   4     1525.22     1536.91     69.28 o 
  -6   7   4       56.59       68.84     28.51 o 
  -5   7   4     3061.31     3047.02     58.91 o 
  -4   7   4      706.39      531.37     71.81 o 
  -3   7   4       38.93       34.95     63.03 o 
  -2   7   4     3069.58     2973.84     99.97 o 
  -1   7   4     2365.02     2552.86     44.54 o 
   0   7   4      821.15      849.16     32.85 o 
   1   7   4     1255.53     1318.46     41.08 o 
   2   7   4     1005.73      955.31     58.16 o 
   3   7   4     3218.73     3228.14    107.51 o 
   4   7   4     8612.96     8464.70    185.41 o 
   5   7   4     1844.51     2006.86    106.37 o 
   6   7   4      421.70      320.27    101.74 o 
   7   7   4        1.95        0.00     48.61 o 
   8   7   4     1244.32     1246.99     98.90 o 
   9   7   4      722.43      813.02     89.39 o 
 -10   8   4      106.27       75.75     74.21 o 
  -9   8   4     1768.08     1808.28    135.17 o 
  -8   8   4     2144.96     2218.18    138.56 o 
  -7   8   4     5072.33     5218.04    186.74 o 
  -6   8   4      428.03      478.57     37.57 o 
  -5   8   4     7179.33     6732.56    262.38 o 
  -4   8   4     2600.78     2445.92    235.50 o 
  -3   8   4       12.18       41.49     47.25 o 
  -2   8   4       88.72       64.55     14.60 o 
  -1   8   4     8488.73     8647.50     86.83 o 
   0   8   4     1374.82     1418.07     43.55 o 
   1   8   4     3015.25     3084.84     87.73 o 
   2   8   4       51.63       34.24     91.52 o 
   3   8   4     1612.48     1724.80     86.42 o 
   4   8   4        2.46      120.62     55.00 o 
   5   8   4     7105.29     7093.29    189.15 o 
   6   8   4      428.87      514.29     74.21 o 
   7   8   4      660.17      699.45     74.81 o 
   8   8   4      496.85      549.57    100.57 o 
   9   8   4        0.70       72.19     56.94 o 
  -9   9   4     1277.72     1193.51    116.36 o 
  -8   9   4     1252.26     1204.49    113.59 o 
  -7   9   4      263.83      356.61     75.21 o 
  -6   9   4      409.05      443.61     75.76 o 
  -5   9   4     1282.52     1337.93     95.48 o 
  -4   9   4     1402.08     1463.14    170.93 o 
  -3   9   4       71.26       44.94     48.22 o 
  -2   9   4     1426.59     1273.96     37.86 o 
  -1   9   4      320.40      289.00     23.90 o 
   0   9   4       33.86       69.06     23.34 o 
   1   9   4      254.66      257.34     38.25 o 
   2   9   4     2662.80     2697.98    112.59 o 
   3   9   4     1541.93     1542.92     85.04 o 
   4   9   4     3958.86     4040.21    140.77 o 
   5   9   4     1463.22     1633.13    108.98 o 
   6   9   4      797.23      837.22    131.95 o 
   7   9   4       23.83       37.26     42.85 o 
   8   9   4     1643.63     1629.80    112.19 o 
  -9  10   4       85.80       62.51     72.96 o 
  -8  10   4      116.43      158.34     75.14 o 
  -7  10   4      348.43      291.36     77.15 o 
  -6  10   4       55.25       71.90     60.06 o 
  -5  10   4      748.92      791.30     83.04 o 
  -4  10   4      563.32      715.67    227.54 o 
  -3  10   4      603.14      639.06    106.63 o 
  -2  10   4      515.33      527.19     29.32 o 
  -1  10   4     1889.37     1972.65     61.93 o 
   0  10   4       22.32       11.73     23.08 o 
   1  10   4     2169.82     2091.67     75.52 o 
   2  10   4      134.63       47.50     38.86 o 
   3  10   4      119.23       68.97     46.90 o 
   4  10   4     1713.26     1687.39    133.58 o 
   5  10   4      918.10      881.24     84.43 o 
   6  10   4       35.19        0.00     62.37 o 
   7  10   4      403.67      310.57     68.00 o 
   8  10   4      359.21      200.05     96.04 o 
  -8  11   4       61.45      134.67     75.23 o 
  -7  11   4      102.16      224.93     76.36 o 
  -6  11   4      129.70      145.86     66.20 o 
  -5  11   4     1631.11     1660.02    110.37 o 
  -4  11   4      629.98      687.22     79.86 o 
  -3  11   4       60.35       46.12     40.77 o 
  -2  11   4     1618.94     1528.00     89.47 o 
  -1  11   4       55.43       25.23     46.15 o 
   0  11   4       52.56       54.93     43.34 o 
   1  11   4      521.27      537.16     48.64 o 
   2  11   4     1219.62     1253.49     66.27 o 
   3  11   4      452.63      389.04     58.92 o 
   4  11   4      161.87      201.47     58.12 o 
   5  11   4      276.83      304.14     67.33 o 
   6  11   4      267.20      263.61     69.09 o 
   7  11   4       10.65        0.00     68.84 o 
  -8  12   4      335.35      371.17     91.64 o 
  -7  12   4      256.09      295.60     80.83 o 
  -6  12   4        4.10       15.60     63.41 o 
  -5  12   4        1.62        0.00     64.80 o 
  -4  12   4        4.55       94.39    117.57 o 
  -3  12   4        0.43       14.97     40.71 o 
  -2  12   4      275.79      231.78     53.52 o 
  -1  12   4      421.75      374.29     58.77 o 
   0  12   4      896.56      791.18     63.81 o 
   1  12   4      393.42      405.49     46.84 o 
   2  12   4      169.93      139.56     50.33 o 
   3  12   4       14.27        0.00     41.45 o 
   4  12   4      138.95      194.84     77.23 o 
   5  12   4      413.41      443.62    104.82 o 
   6  12   4       32.94       61.56     65.07 o 
  -7  13   4      110.41      205.63     78.86 o 
  -6  13   4      444.61      569.05     88.09 o 
  -5  13   4      189.93      182.13     65.57 o 
  -4  13   4      924.20      943.04     72.13 o 
  -3  13   4      885.02      881.95     67.39 o 
  -2  13   4       14.95       13.14     50.19 o 
  -1  13   4       29.71        4.75     75.15 o 
   0  13   4        3.05       59.34     67.65 o 
   1  13   4     1019.77     1030.70     65.89 o 
   2  13   4       26.24       59.69     46.94 o 
   3  13   4      269.21      318.06     51.30 o 
   4  13   4       20.69       21.15     54.05 o 
   5  13   4       56.44      154.52     76.33 o 
  -6  14   4      605.18      586.02     90.65 o 
  -5  14   4       44.37        0.00     56.11 o 
  -4  14   4       62.66       88.36     61.32 o 
  -3  14   4      391.15      532.90     76.44 o 
  -2  14   4      407.47      444.56     70.84 o 
  -1  14   4      184.19       72.83     51.54 o 
   0  14   4     3833.81     3553.18    147.47 o 
   1  14   4       10.18       12.86     50.97 o 
   2  14   4       38.84        0.00     87.18 o 
   3  14   4       19.41       59.14     43.34 o 
   4  14   4      427.76      477.11     62.80 o 
  -4  15   4      303.56      350.32     58.20 o 
  -3  15   4      972.54     1121.42    102.68 o 
  -2  15   4       22.30       15.00     63.40 o 
  -1  15   4      176.80       55.83     60.23 o 
   0  15   4       36.26        0.00     52.70 o 
   1  15   4      991.45     1011.62     95.90 o 
   2  15   4       15.37        0.00    119.74 o 
   3  15   4      819.70      806.52    142.17 o 
  -1  16   4       21.36        0.00     70.22 o 
   0  16   4     1597.02     1363.53    109.60 o 
 -11   1   5      179.79      116.63     56.52 o 
 -10   1   5      186.17      123.38     50.15 o 
  -9   1   5      558.08      542.35     68.68 o 
  -8   1   5      182.07      185.45     56.70 o 
  -7   1   5       73.40       43.23     37.61 o 
  -6   1   5        0.07        0.00     36.08 o 
  -5   1   5     1159.34     1237.73     44.21 o 
  -4   1   5       15.02       31.40     16.36 o 
  -3   1   5     8046.84     8238.35     66.13 o 
  -2   1   5    13702.31    14356.97     96.30 o 
  -1   1   5     8795.54     9015.16     49.17 o 
   0   1   5     5888.35     6375.98    141.62 o 
   1   1   5     9739.23     9658.42    108.60 o 
   2   1   5     1052.75     1034.84     39.39 o 
   3   1   5     3283.92     3256.51     58.59 o 
   4   1   5     2773.38     2648.78     72.21 o 
   5   1   5     4014.38     4051.08     94.22 o 
   6   1   5      374.11      376.84     41.42 o 
   7   1   5      856.97      837.51     80.81 o 
   8   1   5        5.05        0.00     95.05 o 
   9   1   5       95.26        0.00     57.52 o 
  10   1   5       24.78        0.00     62.37 o 
 -11   2   5      685.58      546.15     77.43 o 
 -10   2   5      534.13      523.65     71.77 o 
  -9   2   5     1186.81     1186.14     88.19 o 
  -8   2   5     4518.44     4461.20     81.43 o 
  -7   2   5      274.13      256.00     39.79 o 
  -6   2   5     8540.90     8672.07    101.56 o 
  -5   2   5     1768.45     1669.37     40.20 o 
  -4   2   5      133.58      109.49     15.70 o 
  -3   2   5        9.00       36.17     14.27 o 
  -2   2   5      269.54      372.56     17.70 o 
  -1   2   5       52.18       70.52     59.51 o 
   0   2   5     5448.48     5150.74    140.72 o 
   1   2   5     1193.71     1193.95     46.81 o 
   2   2   5       11.07        0.00     20.76 o 
   3   2   5      435.61      430.22     27.93 o 
   4   2   5        9.86       42.27     22.97 o 
   5   2   5        2.47        0.00     39.94 o 
   6   2   5      558.55      594.49     66.83 o 
   7   2   5      208.34      270.41     58.74 o 
   8   2   5      645.07      556.66     73.90 o 
   9   2   5       47.13       79.32     57.67 o 
  10   2   5        3.89        0.00     62.81 o 
 -11   3   5      389.08      349.56     69.58 o 
 -10   3   5      981.76      952.52     87.22 o 
  -9   3   5     3068.04     3113.73    131.13 o 
  -8   3   5     1009.16      954.61     65.67 o 
  -7   3   5       54.87       52.50     23.94 o 
  -6   3   5      430.92      461.53     30.22 o 
  -5   3   5       91.47       73.77     16.70 o 
  -4   3   5     2818.82     2808.31     43.51 o 
  -3   3   5     1140.48     1031.79     22.10 o 
  -2   3   5      150.26      114.29     18.56 o 
  -1   3   5       24.19       72.37     36.16 o 
   0   3   5     3828.54     3580.02    156.98 o 
   1   3   5      647.05      582.23     30.44 o 
   2   3   5       22.58       46.72     23.81 o 
   3   3   5      207.45      205.46     29.16 o 
   4   3   5     2924.40     2592.61     68.90 o 
   5   3   5     1475.00     1535.02     86.19 o 
   6   3   5      111.33       69.08     44.69 o 
   7   3   5      280.24      228.57     55.34 o 
   8   3   5      143.35      180.93     62.54 o 
   9   3   5      132.38      159.33     61.45 o 
  10   3   5       93.74       35.90     62.36 o 
 -11   4   5      245.56      191.77     59.07 o 
 -10   4   5      398.14      443.36     67.42 o 
  -9   4   5      295.23      264.30     59.14 o 
  -8   4   5     2687.03     2608.04     95.08 o 
  -7   4   5      420.02      462.67     48.49 o 
  -6   4   5     2418.97     2398.53     77.71 o 
  -5   4   5     2875.68     2758.31     56.38 o 
  -4   4   5      296.54      371.64     20.66 o 
  -3   4   5      812.61     1016.55     38.07 o 
  -2   4   5       81.55       52.78     27.60 o 
  -1   4   5     1090.52     1118.01     38.75 o 
   0   4   5      218.10      210.54     22.48 o 
   1   4   5       43.19       28.29     16.28 o 
   2   4   5       89.08       14.83     32.70 o 
   3   4   5        6.76       38.33     32.71 o 
   4   4   5     3231.97     3490.21     81.14 o 
   5   4   5        1.45       10.48     19.81 o 
   6   4   5      289.61      287.81     52.45 o 
   7   4   5      732.91      660.24     74.80 o 
   8   4   5     2974.99     2905.05    141.44 o 
   9   4   5      433.97      477.32     80.04 o 
 -11   5   5      424.40      470.27    124.26 o 
 -10   5   5     1041.45     1177.40     91.54 o 
  -9   5   5     4186.28     4211.69    125.92 o 
  -8   5   5       25.33       48.06     38.62 o 
  -7   5   5      159.29      208.49     40.61 o 
  -6   5   5      424.28      454.99     41.76 o 
  -5   5   5       97.70       83.34     18.78 o 
  -4   5   5     3699.06     3473.15     73.72 o 
  -3   5   5      958.75      863.81     71.78 o 
  -2   5   5      333.95      297.99     33.74 o 
  -1   5   5     4026.61     4006.76     57.94 o 
   0   5   5     2218.77     2262.53     48.85 o 
   1   5   5      199.86      195.83     26.36 o 
   2   5   5      157.27      131.08     24.84 o 
   3   5   5     4130.59     4135.00    127.06 o 
   4   5   5     3971.39     3686.84    117.43 o 
   5   5   5     3095.37     2962.55    111.42 o 
   6   5   5     1034.12      997.69     82.30 o 
   7   5   5      255.49      213.09     56.19 o 
   8   5   5       82.67       78.59     54.88 o 
   9   5   5      384.58      447.33     78.00 o 
 -11   6   5      584.45      576.08    131.68 o 
 -10   6   5      602.04      564.25     88.69 o 
  -9   6   5       79.32       75.77     43.01 o 
  -8   6   5     2238.02     2224.06     87.47 o 
  -7   6   5      700.99      735.71     53.18 o 
  -6   6   5     2816.52     2895.03    117.87 o 
  -5   6   5     7944.54     7953.85     87.48 o 
  -4   6   5      246.35      241.72     64.70 o 
  -3   6   5      188.03      190.62     58.33 o 
  -2   6   5      257.21      261.67     42.39 o 
  -1   6   5      459.27      519.94     26.68 o 
   0   6   5     2165.86     2120.81     44.13 o 
   1   6   5     1030.82     1016.26     33.98 o 
   2   6   5     1433.64     1446.16     50.51 o 
   3   6   5     4115.97     4158.17    166.22 o 
   4   6   5      432.63      362.66     53.63 o 
   5   6   5      356.61      339.53     38.79 o 
   6   6   5      883.92      850.11     76.97 o 
   7   6   5      913.34      979.04     85.34 o 
   8   6   5     2240.26     2146.28    126.65 o 
   9   6   5      674.17      782.25     91.26 o 
 -10   7   5      175.61      128.50     72.67 o 
  -9   7   5     1054.23     1008.16    103.87 o 
  -8   7   5      133.52      162.52     40.49 o 
  -7   7   5        3.73       49.81     33.57 o 
  -6   7   5      258.41      251.45     24.71 o 
  -5   7   5      686.82      622.12     47.09 o 
  -4   7   5     1401.42     1242.11     80.89 o 
  -3   7   5     1251.14     1455.91    114.49 o 
  -2   7   5      467.56      439.80     48.70 o 
  -1   7   5     1644.89     1838.73     48.60 o 
   0   7   5      255.65      198.05     21.08 o 
   1   7   5      324.79      358.36     30.68 o 
   2   7   5      278.00      286.43     42.31 o 
   3   7   5       35.90       68.85     43.10 o 
   4   7   5      166.81      256.91     55.00 o 
   5   7   5      182.31      151.03    131.59 o 
   6   7   5       16.40       78.14     74.16 o 
   7   7   5       25.61       11.99     49.05 o 
   8   7   5      243.62      242.37     60.59 o 
   9   7   5      285.90      284.40     72.04 o 
 -10   8   5        1.45       66.37     75.11 o 
  -9   8   5       57.31       79.50     71.57 o 
  -8   8   5      248.54      326.68    107.98 o 
  -7   8   5       61.83      132.74     68.18 o 
  -6   8   5       12.54       22.01     29.94 o 
  -5   8   5       16.13        0.00     97.85 o 
  -4   8   5       32.77      135.07    131.86 o 
  -3   8   5      105.10      140.20     54.62 o 
  -2   8   5       54.29        4.74     62.49 o 
  -1   8   5       57.03       70.66     16.40 o 
   0   8   5       95.19       74.18     19.26 o 
   1   8   5        0.43       47.62     45.54 o 
   2   8   5      536.56      501.39     49.89 o 
   3   8   5      917.43     1018.30     73.48 o 
   4   8   5       74.23      104.11     50.79 o 
   5   8   5      175.37      136.49     53.85 o 
   6   8   5        0.20        0.00     81.85 o 
   7   8   5       30.35        7.59     47.87 o 
   8   8   5       41.42       79.18     52.12 o 
 -10   9   5       45.78       91.78     78.61 o 
  -9   9   5        2.53       44.01     72.23 o 
  -8   9   5        3.72       86.69     71.71 o 
  -7   9   5      117.81      249.64     93.33 o 
  -6   9   5      255.55      332.78     72.26 o 
  -5   9   5       93.23       47.97     88.18 o 
  -4   9   5     1763.02     1868.07    114.22 o 
  -3   9   5      203.93      202.34     60.32 o 
  -2   9   5     2908.59     2868.97    102.60 o 
  -1   9   5       44.18       65.39     17.86 o 
   0   9   5     1127.35     1119.84     45.03 o 
   1   9   5        1.15        0.00     42.93 o 
   2   9   5      144.46       35.17     41.65 o 
   3   9   5      358.16      363.74     59.93 o 
   4   9   5       18.47       59.88     51.46 o 
   5   9   5      147.42      146.89     57.90 o 
   6   9   5        7.39        6.95     63.58 o 
   7   9   5        2.76       24.83     47.22 o 
   8   9   5        0.00       21.23     53.69 o 
  -9  10   5      194.90      161.93     78.88 o 
  -8  10   5      419.22      544.04     93.78 o 
  -7  10   5       46.92      139.29     73.55 o 
  -6  10   5      258.13      343.05     73.49 o 
  -5  10   5        6.98        0.00     71.72 o 
  -4  10   5        4.66       76.52    149.49 o 
  -3  10   5      618.68      684.20     71.26 o 
  -2  10   5        2.92        0.00     15.60 o 
  -1  10   5     1651.80     1586.56     56.31 o 
   0  10   5      389.84      360.32     30.05 o 
   1  10   5      300.76      281.63     39.48 o 
   2  10   5      102.87       31.70     37.91 o 
   3  10   5       65.06       39.17     71.35 o 
   4  10   5       57.73       52.15     66.74 o 
   5  10   5        1.75       15.04     53.81 o 
   6  10   5      391.43      432.51     72.45 o 
   7  10   5      244.63      276.53     52.57 o 
  -8  11   5      218.95      437.09     92.97 o 
  -7  11   5      931.15      956.96    104.43 o 
  -6  11   5      231.58      175.95     67.60 o 
  -5  11   5       41.62        0.00    110.69 o 
  -4  11   5      898.61      978.79    124.44 o 
  -3  11   5      173.11      205.50     41.06 o 
  -2  11   5     1303.41     1360.40     97.49 o 
  -1  11   5      877.54     1090.17     78.22 o 
   0  11   5     2860.83     2873.19     84.66 o 
   1  11   5       83.11      137.88     37.45 o 
   2  11   5      506.04      515.78     49.93 o 
   3  11   5     1812.99     1882.69    100.08 o 
   4  11   5     2002.45     2082.85    111.87 o 
   5  11   5     1257.32     1325.76    100.78 o 
   6  11   5      422.15      385.78     70.50 o 
   7  11   5      173.41      135.24     69.55 o 
  -8  12   5     1127.97     1107.66    120.03 o 
  -7  12   5      531.44      657.10     94.77 o 
  -6  12   5     1688.44     1597.95    118.86 o 
  -5  12   5     2030.34     1702.57    187.39 o 
  -4  12   5      166.57      287.67    148.05 o 
  -3  12   5       32.83        0.00     46.43 o 
  -2  12   5        0.59        0.00     47.98 o 
  -1  12   5     1005.13      908.78     75.27 o 
   0  12   5      454.22      438.72     43.65 o 
   1  12   5     3648.71     3444.16    101.73 o 
   2  12   5      148.99      172.27     40.95 o 
   3  12   5      810.37      719.46     62.19 o 
   4  12   5      101.52      142.78     58.71 o 
   5  12   5       76.50       94.45     63.27 o 
   6  12   5      416.90      565.91     85.04 o 
  -7  13   5      225.60      271.94     81.35 o 
  -6  13   5       12.43        0.00     66.45 o 
  -5  13   5      171.30       97.73     66.20 o 
  -4  13   5     1373.59     1480.45    104.92 o 
  -3  13   5     1046.25     1170.25     90.89 o 
  -2  13   5      968.97      957.92     83.48 o 
  -1  13   5     2286.41     2259.34    113.97 o 
   0  13   5      920.58      927.39     80.70 o 
   1  13   5       46.18       90.83     40.00 o 
   2  13   5      238.83      261.49     46.95 o 
   3  13   5     1257.47     1300.48     77.98 o 
   4  13   5      829.08      923.05     88.81 o 
   5  13   5     1785.55     1789.90    121.37 o 
  -6  14   5      679.11      805.65    128.69 o 
  -5  14   5     1123.22      885.66     74.44 o 
  -4  14   5      179.99      100.70     50.93 o 
  -3  14   5        4.53        0.00     51.82 o 
  -2  14   5        1.80       48.29     71.81 o 
  -1  14   5      123.32       45.10     54.15 o 
   0  14   5      582.69      682.30     77.15 o 
   1  14   5      218.71      265.47     65.33 o 
   2  14   5      800.77      764.45    117.75 o 
   3  14   5       92.64      103.22     47.80 o 
   4  14   5      238.57      177.23     62.44 o 
  -4  15   5       74.85      174.40    135.84 o 
  -3  15   5       72.40      123.97     58.15 o 
  -2  15   5        2.52       39.57     83.93 o 
  -1  15   5      221.91      200.05     59.58 o 
   0  15   5        0.80       21.95     55.58 o 
   1  15   5        0.13      106.53     88.09 o 
   2  15   5       36.34       34.37     82.12 o 
 -12   0   6      187.82       91.70     84.65 o 
 -11   0   6     2671.90     2570.03    192.81 o 
 -10   0   6     1808.45     1627.32    150.31 o 
  -9   0   6     8171.12     8130.45    285.78 o 
  -8   0   6      936.41      918.66    103.10 o 
  -7   0   6     4491.43     4420.73    183.95 o 
  -6   0   6      962.53      973.64     87.18 o 
  -5   0   6    25571.40    26415.63    474.79 o 
  -4   0   6    10829.36    10572.81    105.95 o 
  -3   0   6     6753.82     7141.87     77.48 o 
  -2   0   6    31292.12    33141.05    278.80 o 
  -1   0   6     9807.83    10441.54    303.69 o 
   0   0   6     3527.76     3279.42    109.07 o 
   1   0   6       37.40       31.33     58.69 o 
   2   0   6     3548.39     3204.69    124.98 o 
   3   0   6      440.14      377.65     36.15 o 
   4   0   6    29483.16    30867.36    846.04 o 
   5   0   6     3307.73     3435.78     98.67 o 
   6   0   6       14.27        0.00     35.47 o 
   7   0   6      184.92       96.22     72.89 o 
   8   0   6     5528.81     5327.81    269.14 o 
   9   0   6     3349.59     3011.00    218.68 o 
 -11   1   6       25.45        0.00     54.99 o 
 -10   1   6      330.51      370.40     63.88 o 
  -9   1   6       70.93        8.35     45.96 o 
  -8   1   6     5076.55     5075.64    149.82 o 
  -7   1   6      881.61      813.32     54.85 o 
  -6   1   6     2389.09     2240.02     74.33 o 
  -5   1   6     7557.90     7711.03     98.51 o 
  -4   1   6     9464.68    10330.15     88.87 o 
  -3   1   6      580.12      528.84     18.49 o 
  -2   1   6      886.66      895.29     22.74 o 
  -1   1   6    13206.92    13551.08     64.60 o 
   0   1   6      106.39      131.50     51.01 o 
   1   1   6       10.67        0.00     25.17 o 
   2   1   6      786.45      831.94     38.43 o 
   3   1   6      871.20      820.81     40.24 o 
   4   1   6      750.47      810.73     42.79 o 
   5   1   6     5266.01     5286.62    153.79 o 
   6   1   6      448.63      496.52     65.20 o 
   7   1   6      654.06      714.08     77.53 o 
   8   1   6     1865.71     1986.13    122.63 o 
   9   1   6       46.10       79.83     77.23 o 
 -11   2   6     2141.10     1975.47    132.31 o 
 -10   2   6      978.28      950.95     85.50 o 
  -9   2   6     4484.08     4467.01    151.19 o 
  -8   2   6        0.46        0.00     24.34 o 
  -7   2   6     2736.12     2565.08     63.55 o 
  -6   2   6        2.37       11.86     23.27 o 
  -5   2   6     1280.98     1251.61     36.75 o 
  -4   2   6     1908.71     1689.38     35.45 o 
  -3   2   6      112.98      149.33     15.92 o 
  -2   2   6     3735.69     3650.22     59.51 o 
  -1   2   6     2642.20     2384.95     54.68 o 
   0   2   6     3876.64     4222.68    138.19 o 
   1   2   6        3.88       39.20     63.76 o 
   2   2   6      507.33      479.92     27.68 o 
   3   2   6     2547.51     2477.36     63.79 o 
   4   2   6     2851.72     2920.19     83.98 o 
   5   2   6     2316.11     2155.60    103.74 o 
   6   2   6      422.80      424.18     61.27 o 
   7   2   6      485.68      497.05     68.68 o 
   8   2   6      585.18      475.93     71.26 o 
   9   2   6      129.21      145.41     70.27 o 
 -11   3   6        1.48        8.53     58.99 o 
 -10   3   6      342.94      286.68     58.65 o 
  -9   3   6      380.05      326.75     56.10 o 
  -8   3   6     3879.71     3754.55     73.11 o 
  -7   3   6      372.55      343.59     29.62 o 
  -6   3   6      332.85      349.26     25.23 o 
  -5   3   6      503.75      514.70     25.44 o 
  -4   3   6     7232.19     7704.80     95.79 o 
  -3   3   6     3004.15     3515.92     43.47 o 
  -2   3   6     2337.27     2401.32     60.35 o 
  -1   3   6       72.08       51.62     35.88 o 
   0   3   6      306.03      378.21     64.57 o 
   1   3   6      214.63      251.61     26.40 o 
   2   3   6       37.02       41.18     33.55 o 
   3   3   6      258.04      202.86     38.26 o 
   4   3   6      313.99      381.27     38.28 o 
   5   3   6     3878.42     3638.95    253.04 o 
   6   3   6       10.21        3.35     46.03 o 
   7   3   6      308.47      295.80     59.00 o 
   8   3   6      275.05      354.59     67.53 o 
   9   3   6       65.43       90.93     56.45 o 
 -11   4   6      239.04      155.05     58.99 o 
 -10   4   6      315.78      272.76     75.24 o 
  -9   4   6      475.60      390.05     51.97 o 
  -8   4   6       21.52        0.00     39.94 o 
  -7   4   6      283.06      285.40     37.70 o 
  -6   4   6      104.38      139.82     21.32 o 
  -5   4   6      165.87      190.92     18.93 o 
  -4   4   6        4.96        2.63     10.54 o 
  -3   4   6      314.44      308.62     29.72 o 
  -2   4   6     1897.00     1969.22    107.63 o 
  -1   4   6       30.00       33.88     12.93 o 
   0   4   6       13.05       48.90     10.21 o 
   1   4   6     3322.22     3427.79     70.36 o 
   2   4   6      766.76      714.95     61.41 o 
   3   4   6      728.75      802.42     55.80 o 
   4   4   6      637.84      633.37     44.11 o 
   5   4   6      605.71      534.07     39.51 o 
   6   4   6     1079.37      959.60     79.05 o 
   7   4   6      628.80      537.81     68.78 o 
   8   4   6      220.83      234.27     63.65 o 
   9   4   6        8.07        5.84     54.83 o 
 -11   5   6       29.19       52.09     89.53 o 
 -10   5   6       22.44        0.00     47.83 o 
  -9   5   6      509.98      501.62     55.31 o 
  -8   5   6      371.81      309.70     44.66 o 
  -7   5   6      397.76      437.62     44.72 o 
  -6   5   6     1563.73     1561.13     60.22 o 
  -5   5   6       14.28       24.19     17.83 o 
  -4   5   6       26.44       27.15     29.47 o 
  -3   5   6     3377.84     3654.18     84.31 o 
  -2   5   6      241.16      166.04     53.36 o 
  -1   5   6        1.97        0.78     14.82 o 
   0   5   6     2549.83     2475.50    153.96 o 
   1   5   6      496.00      522.01     27.51 o 
   2   5   6       27.64       78.31     23.74 o 
   3   5   6       18.47       54.98     39.21 o 
   4   5   6     1177.13     1068.06    104.73 o 
   5   5   6       49.46       56.13     62.85 o 
   6   5   6        5.27        0.00     49.01 o 
   7   5   6      644.04      679.35     78.06 o 
   8   5   6       52.10       51.50     52.66 o 
   9   5   6      362.80      428.12     79.47 o 
 -11   6   6      177.63      191.55    106.35 o 
 -10   6   6     2506.77     2473.29    151.31 o 
  -9   6   6     1008.97      952.61     67.26 o 
  -8   6   6     1053.55      987.49     62.55 o 
  -7   6   6      453.74      480.63     44.65 o 
  -6   6   6     2278.08     2414.43     69.65 o 
  -5   6   6     1501.05     1383.26     53.72 o 
  -4   6   6     3319.57     3244.96    114.85 o 
  -3   6   6     4133.72     3891.92    117.43 o 
  -2   6   6      233.82      205.29     57.16 o 
  -1   6   6     1843.82     1837.02     45.45 o 
   0   6   6        0.83       26.78     31.25 o 
   1   6   6     2853.27     2938.75     61.97 o 
   2   6   6      544.15      549.16     37.76 o 
   3   6   6     5318.68     5543.74    147.77 o 
   4   6   6     2022.01     1948.84    110.79 o 
   5   6   6      216.91      182.14     30.37 o 
   6   6   6      437.99      460.14     96.95 o 
   7   6   6      379.75      351.15     65.40 o 
   8   6   6     1119.82     1022.86     96.18 o 
   9   6   6      568.30      624.73     87.18 o 
 -10   7   6      188.27      169.36     84.20 o 
  -9   7   6      782.34      896.88    104.78 o 
  -8   7   6      533.13      665.19     91.97 o 
  -7   7   6      636.51      715.68     47.05 o 
  -6   7   6     4910.93     4755.92     81.12 o 
  -5   7   6      557.51      541.46     66.05 o 
  -4   7   6       47.61      113.45     98.21 o 
  -3   7   6     1329.82     1422.71     81.27 o 
  -2   7   6      376.46      241.29     64.57 o 
  -1   7   6      163.08      157.24     25.69 o 
   0   7   6    10913.96    10618.30    150.59 o 
   1   7   6      140.76      103.28     22.24 o 
   2   7   6     1244.61     1271.31     69.80 o 
   3   7   6       92.97       71.29     40.30 o 
   4   7   6      938.29      872.20     69.53 o 
   5   7   6       12.08       68.73     75.42 o 
   6   7   6     1390.06     1411.36    147.95 o 
   7   7   6     1309.36     1287.10     98.96 o 
   8   7   6      350.59      357.80     70.52 o 
 -10   8   6     4284.61     4421.58    202.72 o 
  -9   8   6     2453.61     2338.40    150.13 o 
  -8   8   6      419.85      388.65     83.96 o 
  -7   8   6       26.95       75.43     63.46 o 
  -6   8   6      815.53      830.18     88.01 o 
  -5   8   6     4124.84     4012.38    146.06 o 
  -4   8   6     1555.33     1665.03     96.95 o 
  -3   8   6     3191.82     3121.37    122.27 o 
  -2   8   6        8.37        0.00     99.57 o 
  -1   8   6     1692.91     1691.91     51.37 o 
   0   8   6        8.91        1.09     25.64 o 
   1   8   6     3849.68     3624.54     71.20 o 
   2   8   6     1979.98     2078.36     84.59 o 
   3   8   6     7635.87     7654.20    294.10 o 
   4   8   6     1197.92     1220.96     83.67 o 
   5   8   6      159.51       85.29     49.88 o 
   6   8   6      236.75      199.14     87.18 o 
   7   8   6      205.96      250.64     60.02 o 
   8   8   6      547.22      503.11     75.39 o 
 -10   9   6       23.62       16.61     75.26 o 
  -9   9   6      707.44      925.21    111.08 o 
  -8   9   6      235.56      309.71     81.83 o 
  -7   9   6       55.45      201.14     69.57 o 
  -6   9   6     1428.20     1366.25    104.89 o 
  -5   9   6       55.40        0.00    119.29 o 
  -4   9   6      135.34      166.71     99.39 o 
  -3   9   6     3221.49     3027.61    121.40 o 
  -2   9   6      292.41      309.73     43.98 o 
  -1   9   6      649.99      732.57     40.09 o 
   0   9   6     3853.65     3802.04     73.36 o 
   1   9   6        9.26        0.00     36.46 o 
   2   9   6       38.40      112.95     43.80 o 
   3   9   6      121.13      203.13     54.97 o 
   4   9   6      715.32      842.03     79.08 o 
   5   9   6       44.51        2.15     66.56 o 
   6   9   6      818.85      844.22    150.13 o 
   7   9   6     1158.20     1178.54     96.93 o 
   8   9   6      175.90      294.20     67.39 o 
  -9  10   6      134.87      139.84     78.22 o 
  -8  10   6      594.25      744.67     99.78 o 
  -7  10   6       55.99      165.37     73.08 o 
  -6  10   6      299.29      325.25     70.52 o 
  -5  10   6     1210.67     1120.07     90.80 o 
  -4  10   6      295.22      448.86     86.82 o 
  -3  10   6     1121.34     1055.34     83.32 o 
  -2  10   6     1585.87     1583.07     83.40 o 
  -1  10   6     3087.62     3035.95     86.67 o 
   0  10   6      275.36      295.18     36.41 o 
   1  10   6      124.82      107.51     32.93 o 
   2  10   6     1090.56     1031.18     60.21 o 
   3  10   6      769.89      822.50     79.04 o 
   4  10   6       83.14      178.28     58.19 o 
   5  10   6      138.33      123.18     56.53 o 
   6  10   6      755.90      803.13    148.50 o 
   7  10   6      143.18      189.29     57.48 o 
  -8  11   6      428.91      522.61     94.63 o 
  -7  11   6      576.57      707.87     96.06 o 
  -6  11   6     1149.63     1145.72    102.81 o 
  -5  11   6      638.79      572.83     75.76 o 
  -4  11   6       12.38       77.02     58.14 o 
  -3  11   6     1003.21     1035.96     77.18 o 
  -2  11   6     1053.10     1062.41    107.98 o 
  -1  11   6        1.01        0.00     51.01 o 
   0  11   6     1874.94     2010.78     72.39 o 
   1  11   6      197.66      232.85     39.67 o 
   2  11   6        2.75        0.00     37.45 o 
   3  11   6      136.27      155.81     70.54 o 
   4  11   6      717.50      773.31     77.35 o 
   5  11   6      214.95      150.15     63.40 o 
   6  11   6      347.70      373.50     73.21 o 
  -8  12   6       63.90      159.13     79.14 o 
  -7  12   6      232.56      246.55     77.59 o 
  -6  12   6      281.89      271.77     76.46 o 
  -5  12   6       87.97       36.32     80.49 o 
  -4  12   6        8.54       33.91     57.58 o 
  -3  12   6      167.00      114.58     46.75 o 
  -2  12   6     1006.13      897.72     76.20 o 
  -1  12   6      142.00      106.75     92.34 o 
   0  12   6      144.51      152.75     39.63 o 
   1  12   6      166.72      243.42     49.57 o 
   2  12   6        3.22        0.00     39.61 o 
   3  12   6      478.11      467.43     55.38 o 
   4  12   6       63.66       47.83     87.81 o 
   5  12   6       76.48       46.50     83.47 o 
   6  12   6      287.10      291.03     99.84 o 
  -7  13   6      228.24      284.94     82.26 o 
  -6  13   6      142.33      112.23     67.39 o 
  -5  13   6      496.91      525.74     78.74 o 
  -4  13   6      117.90       84.74     49.24 o 
  -3  13   6       53.14       28.99     45.43 o 
  -2  13   6      135.38      142.51     56.52 o 
  -1  13   6     2184.74     1866.80    104.37 o 
   0  13   6       12.33       54.01     48.81 o 
   1  13   6      176.71      285.20     97.58 o 
   2  13   6        0.51        0.00     45.31 o 
   3  13   6      230.68      221.33     47.77 o 
   4  13   6      176.41      123.70     94.78 o 
   5  13   6      975.04      920.29    134.75 o 
  -6  14   6        5.50        0.00     69.66 o 
  -5  14   6      473.18      483.95     60.35 o 
  -4  14   6      409.51      491.73    124.62 o 
  -3  14   6      141.73      138.53     56.38 o 
  -2  14   6      861.73      889.54     83.99 o 
  -1  14   6      139.89        0.00     56.63 o 
   0  14   6        3.53       50.45     50.66 o 
   1  14   6       70.38       98.65     54.60 o 
   2  14   6     1276.01     1166.27    149.76 o 
   3  14   6       95.22      147.05     95.32 o 
   4  14   6     1286.41     1239.82    107.48 o 
  -4  15   6      202.63      282.23    161.61 o 
  -3  15   6        2.12       17.61     54.80 o 
  -2  15   6      150.44       59.69     88.45 o 
  -1  15   6     1908.72     1929.02    188.47 o 
   0  15   6       32.87      185.76    104.18 o 
   1  15   6      872.83      969.12    145.42 o 
   2  15   6        6.82       30.03     88.81 o 
 -12   1   7      102.32       79.47     60.10 o 
 -11   1   7       61.30       37.24     53.13 o 
 -10   1   7      206.66      187.61     57.57 o 
  -9   1   7       15.16        0.00     33.66 o 
  -8   1   7        8.40        0.00     46.60 o 
  -7   1   7       37.11       40.28     36.00 o 
  -6   1   7      147.80      190.57     36.18 o 
  -5   1   7      401.41      359.70     29.95 o 
  -4   1   7     1702.33     1846.18     38.64 o 
  -3   1   7       54.69       52.31     15.05 o 
  -2   1   7      760.36      792.84     39.50 o 
  -1   1   7     3401.92     3682.35     51.37 o 
   0   1   7     3714.99     3689.64    130.41 o 
   1   1   7      984.64      931.64     41.98 o 
   2   1   7      903.49      989.62     43.46 o 
   3   1   7     1257.22     1404.11     45.96 o 
   4   1   7     1177.33     1274.01     65.46 o 
   5   1   7      110.31      125.53     46.48 o 
   6   1   7      347.89      296.84     58.04 o 
   7   1   7       48.24       50.65     49.17 o 
   8   1   7      447.08      505.22     78.20 o 
   9   1   7      532.05      546.25     83.82 o 
 -11   2   7      155.64      151.68     58.07 o 
 -10   2   7     2912.19     2740.73    131.86 o 
  -9   2   7     1284.11     1263.35     88.72 o 
  -8   2   7     1241.61     1268.78     51.58 o 
  -7   2   7      550.47      552.48     37.18 o 
  -6   2   7     1081.96     1118.88     44.81 o 
  -5   2   7     1520.90     1655.58     42.08 o 
  -4   2   7     4339.27     4596.79     55.63 o 
  -3   2   7      907.20      920.56     30.78 o 
  -2   2   7     9824.63    10625.80     93.15 o 
  -1   2   7     1806.68     1806.83    126.70 o 
   0   2   7     5545.47     5560.42    164.96 o 
   1   2   7     1341.78     1529.24     53.66 o 
   2   2   7      107.69       41.99     27.49 o 
   3   2   7     3239.64     3344.57    115.22 o 
   4   2   7      649.16      637.69     49.66 o 
   5   2   7     1093.35      960.67     76.77 o 
   6   2   7        3.70        0.00     46.87 o 
   7   2   7      114.62      118.08     56.42 o 
   8   2   7       16.70        0.00     54.39 o 
   9   2   7       52.48       66.39     89.71 o 
 -11   3   7      425.92      411.51     69.07 o 
 -10   3   7      505.46      463.39     66.75 o 
  -9   3   7     1192.05     1201.20     73.98 o 
  -8   3   7     1644.99     1760.53     56.33 o 
  -7   3   7     1842.78     1799.41     56.38 o 
  -6   3   7     2689.59     2645.89     56.64 o 
  -5   3   7    12384.68    13287.63    115.57 o 
  -4   3   7      889.88     1271.85     30.26 o 
  -3   3   7      361.06      418.74     27.03 o 
  -2   3   7        6.05       14.50     20.14 o 
  -1   3   7        8.20       49.85     36.75 o 
   0   3   7      103.67       87.72     62.22 o 
   1   3   7      787.35      704.97     33.58 o 
   2   3   7      144.93       97.39     34.55 o 
   3   3   7     2173.31     2143.35     75.19 o 
   4   3   7      392.66      434.85     43.32 o 
   5   3   7      380.73      412.95     43.80 o 
   6   3   7      366.56      364.23     62.96 o 
   7   3   7       98.50      155.44     53.36 o 
   8   3   7     3122.05     2970.46    150.20 o 
   9   3   7      456.04      528.80     83.86 o 
 -11   4   7      102.32       58.14     50.60 o 
 -10   4   7     1327.38     1310.08     81.19 o 
  -9   4   7      805.18      797.46     63.29 o 
  -8   4   7      223.16      239.00     30.36 o 
  -7   4   7       21.63       34.71     25.48 o 
  -6   4   7      322.68      324.62     24.84 o 
  -5   4   7      499.17      578.93     25.47 o 
  -4   4   7     8058.21     8147.24     99.38 o 
  -3   4   7      119.65       67.84     12.63 o 
  -2   4   7     2189.67     2121.78     95.41 o 
  -1   4   7      667.23      560.66     49.96 o 
   0   4   7     1770.54     1758.11     35.54 o 
   1   4   7      282.25      299.83     28.90 o 
   2   4   7      421.65      567.90     41.38 o 
   3   4   7      469.00      348.18     70.54 o 
   4   4   7      838.40      751.15     51.77 o 
   5   4   7      820.65      833.73     51.00 o 
   6   4   7      495.61      412.45     64.53 o 
   7   4   7      734.61      660.30     76.80 o 
   8   4   7       36.05        9.80     54.47 o 
   9   4   7       54.93       47.27     57.17 o 
 -11   5   7      821.64      787.34    140.72 o 
 -10   5   7      539.88      524.94     87.28 o 
  -9   5   7      804.54      685.05     62.10 o 
  -8   5   7     2058.54     2136.03     85.23 o 
  -7   5   7     1520.81     1502.42     66.22 o 
  -6   5   7     5165.42     5438.42    172.77 o 
  -5   5   7     5624.53     5646.70     99.66 o 
  -4   5   7     1229.11     1117.21     73.10 o 
  -3   5   7      639.63      601.63     56.16 o 
  -2   5   7       30.08        3.27     37.80 o 
  -1   5   7     1272.80     1249.89     34.11 o 
   0   5   7     2032.24     1899.91     99.04 o 
   1   5   7     2581.79     2458.83     50.32 o 
   2   5   7      220.48      229.00     27.56 o 
   3   5   7     3616.80     3573.16    168.21 o 
   4   5   7      218.62      199.17     35.72 o 
   5   5   7       78.99      115.17    106.26 o 
   6   5   7      442.96      453.81     95.14 o 
   7   5   7      934.26      957.33     87.94 o 
   8   5   7     3320.57     2993.44    151.55 o 
   9   5   7      853.92      939.82     99.77 o 
 -11   6   7      128.14       66.00    104.91 o 
 -10   6   7     1629.84     1525.68    126.09 o 
  -9   6   7      959.39      990.00    103.86 o 
  -8   6   7     1716.37     1816.49     76.91 o 
  -7   6   7      288.28      289.59     45.74 o 
  -6   6   7      133.92      169.63     25.58 o 
  -5   6   7      334.36      273.99     57.13 o 
  -4   6   7     6758.56     6596.08    160.86 o 
  -3   6   7     4073.65     4062.19    218.68 o 
  -2   6   7     2308.71     1979.30    120.19 o 
  -1   6   7     3174.37     2870.30     68.29 o 
   0   6   7     1382.27     1294.86     64.11 o 
   1   6   7       24.90       50.77     27.02 o 
   2   6   7      193.38      193.27     25.56 o 
   3   6   7     1197.77     1326.61     72.35 o 
   4   6   7      480.09      478.05     86.64 o 
   5   6   7     1775.47     1767.18     71.61 o 
   6   6   7      277.49      320.87     92.43 o 
   7   6   7      922.89      881.29     87.31 o 
   8   6   7       18.46       33.68     54.80 o 
 -10   7   7       85.24       70.27     73.95 o 
  -9   7   7       36.31       45.81     68.52 o 
  -8   7   7      532.16      600.28     89.44 o 
  -7   7   7      696.45      792.41     44.35 o 
  -6   7   7     1778.31     1341.38    216.44 o 
  -5   7   7     3072.55     2968.12    123.67 o 
  -4   7   7      158.51      216.95     94.42 o 
  -3   7   7       13.11        0.00     43.55 o 
  -2   7   7     2948.92     2639.02    245.16 o 
  -1   7   7       31.86       62.90     20.15 o 
   0   7   7      685.44      740.14     60.96 o 
   1   7   7      128.79      151.69     23.78 o 
   2   7   7        3.36       26.84     28.59 o 
   3   7   7        3.68        0.00     42.29 o 
   4   7   7       35.19        0.00     50.60 o 
   5   7   7      207.84      164.60     78.50 o 
   6   7   7      138.40       95.32     80.31 o 
   7   7   7      376.37      338.57     66.47 o 
   8   7   7      485.85      479.36     76.78 o 
 -10   8   7        0.16       24.09     75.77 o 
  -9   8   7       38.27      105.76     75.60 o 
  -8   8   7      256.33      370.11     89.62 o 
  -7   8   7      161.26      241.55     74.81 o 
  -6   8   7        2.01        0.00     57.17 o 
  -5   8   7       46.74        0.00    115.67 o 
  -4   8   7        0.47       83.41     69.00 o 
  -3   8   7      290.57      293.21     55.98 o 
  -2   8   7      162.18      129.31     43.40 o 
  -1   8   7      310.19      364.66     29.03 o 
   0   8   7      146.49      142.16     28.05 o 
   1   8   7      131.33      125.57     23.33 o 
   2   8   7        8.44       92.34     40.86 o 
   3   8   7       37.04       31.50     43.24 o 
   4   8   7      181.04      146.95     49.64 o 
   5   8   7       52.74       44.31     69.64 o 
   6   8   7      334.38      316.71     98.94 o 
   7   8   7       96.85       87.16     53.72 o 
   8   8   7       18.34       22.94     52.65 o 
 -10   9   7      135.37      168.70     82.53 o 
  -9   9   7      302.23      388.38     90.20 o 
  -8   9   7       56.31      154.79     76.14 o 
  -7   9   7       14.14       50.10     62.60 o 
  -6   9   7     1038.22     1021.92     93.01 o 
  -5   9   7     1804.35     1842.64    127.70 o 
  -4   9   7      253.96      347.60    122.18 o 
  -3   9   7     3297.48     3088.42    181.05 o 
  -2   9   7       14.80        0.00     64.66 o 
  -1   9   7      280.70      262.62     45.75 o 
   0   9   7      138.70      133.10     28.23 o 
   1   9   7        9.71        0.79     49.64 o 
   2   9   7      108.42      161.26     67.56 o 
   3   9   7      145.27      144.16     49.42 o 
   4   9   7     1098.03     1051.23    101.56 o 
   5   9   7      172.43      163.36     92.70 o 
   6   9   7        0.82       56.07     82.66 o 
   7   9   7       84.39      138.28     55.86 o 
  -9  10   7      114.89      125.73     78.07 o 
  -8  10   7      638.24      616.26     95.10 o 
  -7  10   7       80.71       53.16     64.80 o 
  -6  10   7      286.64      347.04     71.90 o 
  -5  10   7      108.75       40.39     83.56 o 
  -4  10   7      817.24      788.02     83.35 o 
  -3  10   7      140.46      103.57     39.91 o 
  -2  10   7       14.51        0.00     57.52 o 
  -1  10   7       97.72      170.59     57.33 o 
   0  10   7      169.41      159.27     33.51 o 
   1  10   7        3.67        0.00     34.83 o 
   2  10   7       99.35      102.22     38.58 o 
   3  10   7      619.86      619.71     68.16 o 
   4  10   7      173.85      260.89     60.67 o 
   5  10   7      818.46      899.12     88.99 o 
   6  10   7        2.60       28.22     79.58 o 
   7  10   7      218.75      260.45     64.93 o 
  -8  11   7     1023.46     1111.84    115.02 o 
  -7  11   7      820.37      852.89    100.17 o 
  -6  11   7      987.41     1042.11    101.27 o 
  -5  11   7     2689.45     2666.84    134.31 o 
  -4  11   7      384.49      448.04     72.04 o 
  -3  11   7      347.65      257.57     66.92 o 
  -2  11   7        0.53        0.00     44.22 o 
  -1  11   7      654.43      708.03     42.92 o 
   0  11   7     2179.25     2103.97     74.39 o 
   1  11   7      648.80      641.45     48.75 o 
   2  11   7     3075.18     3163.43    140.23 o 
   3  11   7      336.70      430.23     61.32 o 
   4  11   7      921.16      928.89    106.81 o 
   5  11   7       90.45       80.14     55.51 o 
   6  11   7       79.94      100.93     77.59 o 
  -8  12   7      480.23      559.55     97.97 o 
  -7  12   7       88.77       56.42     65.49 o 
  -6  12   7      275.75      304.17     75.07 o 
  -5  12   7       12.90        0.00    125.44 o 
  -4  12   7     2036.46     1723.60    174.18 o 
  -3  12   7      402.34      355.34     58.21 o 
  -2  12   7     3316.35     3194.85    126.16 o 
  -1  12   7     1098.65      899.48    139.00 o 
   0  12   7     1095.45     1137.87     81.36 o 
   1  12   7      166.09      162.00     47.21 o 
   2  12   7      572.26      684.03     57.35 o 
   3  12   7     2325.63     2454.13    142.17 o 
   4  12   7     1003.09     1180.92    133.12 o 
   5  12   7      457.83      370.43     99.84 o 
  -7  13   7      602.14      783.35    102.08 o 
  -6  13   7      988.57     1127.01    106.57 o 
  -5  13   7     1582.81     1482.59    147.68 o 
  -4  13   7      345.14      394.30    121.37 o 
  -3  13   7        0.36        1.77     44.18 o 
  -2  13   7      279.34      365.96     61.14 o 
  -1  13   7      720.76      670.04     67.64 o 
   0  13   7      890.36      885.36     78.14 o 
   1  13   7      959.90      885.07     78.70 o 
   2  13   7      690.22      692.45     76.41 o 
   3  13   7      468.11      501.15     72.47 o 
   4  13   7      107.03       73.43     61.01 o 
  -6  14   7        0.35       42.71     67.22 o 
  -5  14   7       33.50        0.00     62.55 o 
  -4  14   7      978.88      948.59    136.56 o 
  -3  14   7      592.34      605.58     76.36 o 
  -2  14   7      561.57      381.64     62.87 o 
  -1  14   7      182.52       38.89     92.97 o 
   0  14   7      173.79      286.14    113.95 o 
   1  14   7        0.22       89.89     93.51 o 
   2  14   7      189.14      229.53    105.99 o 
   3  14   7      175.29      140.36     94.96 o 
  -4  15   7       31.32      222.29    113.95 o 
  -3  15   7        5.57       18.99     91.70 o 
  -2  15   7      634.97      526.70    121.55 o 
  -1  15   7        1.21        0.00    114.85 o 
   0  15   7      216.63      332.81    114.31 o 
   1  15   7       19.18        0.00     86.64 o 
 -12   0   8      821.07      733.08    129.87 o 
 -11   0   8      123.58      140.90     81.03 o 
 -10   0   8       87.22      117.21     74.52 o 
  -9   0   8     2059.39     2025.24    148.50 o 
  -8   0   8     3186.02     3208.52    168.76 o 
  -7   0   8     8724.60     8152.70    241.83 o 
  -6   0   8    17471.80    16667.46    231.08 o 
  -5   0   8     5590.62     5946.86    131.24 o 
  -4   0   8     2925.40     3370.19     63.14 o 
  -3   0   8    26228.37    27167.79    709.52 o 
  -2   0   8    13758.97    14704.33    219.22 o 
  -1   0   8      328.84      334.05     57.61 o 
   0   0   8     8513.67     7753.33    188.11 o 
   1   0   8      214.39      266.25     56.43 o 
   2   0   8      433.36      445.67     58.60 o 
   3   0   8     1132.22     1251.28     93.51 o 
   4   0   8     6594.63     6188.77    232.24 o 
   5   0   8       80.48       28.58     63.31 o 
   6   0   8     5041.75     5075.13    240.20 o 
   7   0   8     3100.79     3109.76    206.92 o 
   8   0   8     2746.69     2535.67    202.76 o 
   9   0   8      686.64      868.74    141.08 o 
 -12   1   8      239.17      238.28     68.85 o 
 -11   1   8      304.80      321.13     66.02 o 
 -10   1   8     4580.58     4360.93    158.31 o 
  -9   1   8      580.30      537.61     44.89 o 
  -8   1   8      349.15      341.63     55.24 o 
  -7   1   8        3.40       19.73     37.64 o 
  -6   1   8     6534.90     6324.77    117.60 o 
  -5   1   8     1801.31     1569.33     44.87 o 
  -4   1   8    19933.25    20170.16    152.09 o 
  -3   1   8     2765.29     2518.65     38.17 o 
  -2   1   8      664.15      718.72     26.06 o 
  -1   1   8     1346.67     1300.76     35.08 o 
   0   1   8      629.60      831.66     77.78 o 
   1   1   8     5052.07     4995.74    133.03 o 
   2   1   8     1228.05     1227.05     62.09 o 
   3   1   8     9356.28     9416.85    188.83 o 
   4   1   8     1083.82     1000.97     63.31 o 
   5   1   8       41.70       42.79     43.29 o 
   6   1   8      444.06      333.77     63.18 o 
   7   1   8      263.56      353.50     69.49 o 
   8   1   8     1801.85     1925.64    126.76 o 
   9   1   8     1612.35     1726.53    127.64 o 
 -12   2   8       57.60       52.68     57.55 o 
 -11   2   8      113.02       25.95     52.35 o 
 -10   2   8       35.59       58.70     49.50 o 
  -9   2   8     1553.37     1604.39     64.58 o 
  -8   2   8      277.90      267.32     34.49 o 
  -7   2   8     2488.80     2537.17     68.59 o 
  -6   2   8     7464.82     7422.28    124.03 o 
  -5   2   8     3200.92     3456.67     59.52 o 
  -4   2   8      468.40      339.08     24.70 o 
  -3   2   8     5019.60     5524.01     63.58 o 
  -2   2   8     7550.82     8117.56     62.47 o 
  -1   2   8      835.16      890.03     79.95 o 
   0   2   8    12585.98    12393.83    248.34 o 
   1   2   8      299.20      186.66     62.94 o 
   2   2   8      630.56      587.70     39.00 o 
   3   2   8       10.34       18.73     66.92 o 
   4   2   8     1441.06     1325.54     69.61 o 
   5   2   8      673.26      723.31    102.37 o 
   6   2   8      537.77      511.80     70.46 o 
   7   2   8      210.90      180.37     75.70 o 
   8   2   8      972.28      936.30     96.57 o 
   9   2   8      242.36      295.71     71.94 o 
 -11   3   8        7.54        0.00     51.54 o 
 -10   3   8     1798.00     1782.82    107.09 o 
  -9   3   8      137.13      140.21     42.69 o 
  -8   3   8      267.52      318.59     34.92 o 
  -7   3   8       36.48       50.91     28.52 o 
  -6   3   8      185.67      204.39     24.90 o 
  -5   3   8      216.53      180.92     20.68 o 
  -4   3   8       88.67      131.15     19.99 o 
  -3   3   8      378.76      407.99     39.19 o 
  -2   3   8     8418.53     8268.37     76.06 o 
  -1   3   8      304.11      236.92     69.09 o 
   0   3   8      434.26      251.73     67.56 o 
   1   3   8     2986.85     3015.25     72.44 o 
   2   3   8      544.64      573.11     46.07 o 
   3   3   8     1220.07     1202.10     63.67 o 
   4   3   8       52.71      140.88     43.14 o 
   5   3   8      927.12      917.56     59.03 o 
   6   3   8     1574.57     1575.40    103.69 o 
   7   3   8      347.90      375.04     69.47 o 
   8   3   8       61.23       35.05     55.88 o 
   9   3   8      434.86      464.35     82.41 o 
 -11   4   8       18.82        0.00     81.94 o 
 -10   4   8      193.75      134.25     56.09 o 
  -9   4   8      881.89      825.98     64.56 o 
  -8   4   8     1049.24     1124.79     60.21 o 
  -7   4   8      536.15      594.52     39.63 o 
  -6   4   8       20.97       42.18     19.86 o 
  -5   4   8       27.71       25.37     14.88 o 
  -4   4   8     1045.13     1078.81     32.33 o 
  -3   4   8     1147.05     1385.05     35.80 o 
  -2   4   8      589.71      632.31     49.16 o 
  -1   4   8      560.06      603.66     54.05 o 
   0   4   8       40.49        0.00     28.26 o 
   1   4   8      236.17      321.95     58.24 o 
   2   4   8        9.49       21.08     28.58 o 
   3   4   8      448.90      414.23     43.83 o 
   4   4   8      826.12      903.33     77.05 o 
   5   4   8     1444.69     1422.10     68.99 o 
   6   4   8       19.67       66.61     51.99 o 
   7   4   8       68.09       47.76     50.85 o 
   8   4   8       29.46        4.63     56.23 o 
   9   4   8      111.60      136.52     61.94 o 
 -11   5   8      534.08      552.39    126.43 o 
 -10   5   8       17.97       38.15     69.32 o 
  -9   5   8      708.82      720.09     60.79 o 
  -8   5   8       33.62       86.72     38.06 o 
  -7   5   8      863.24      936.72     44.60 o 
  -6   5   8      113.42      119.25     18.47 o 
  -5   5   8      502.34      451.94     25.82 o 
  -4   5   8      253.50      288.28     45.78 o 
  -3   5   8       19.00       56.36     20.35 o 
  -2   5   8     7499.34     7508.64    136.47 o 
  -1   5   8       76.81      131.53     13.63 o 
   0   5   8      206.81      220.23     18.81 o 
   1   5   8       16.48       10.17     21.66 o 
   2   5   8     1889.62     2039.69     71.43 o 
   3   5   8       33.59       68.91     59.33 o 
   4   5   8      956.49      876.27     57.38 o 
   5   5   8      709.34      815.28     98.21 o 
   6   5   8      526.44      387.61     96.04 o 
   7   5   8       30.86        0.00     54.83 o 
   8   5   8      548.18      489.37     78.31 o 
 -11   6   8        0.39       20.80     77.69 o 
 -10   6   8      254.53      246.61     78.22 o 
  -9   6   8       14.64      105.56     72.19 o 
  -8   6   8     3931.55     3976.34    200.93 o 
  -7   6   8     1483.60     1548.86     60.71 o 
  -6   6   8     2721.77     2632.66     60.43 o 
  -5   6   8     2711.71     2421.96    110.82 o 
  -4   6   8     2271.39     2155.73    186.12 o 
  -3   6   8      155.73      179.97     65.48 o 
  -2   6   8     2679.76     2510.38     60.44 o 
  -1   6   8    11677.76    11753.82    175.67 o 
   0   6   8       69.93       75.48     25.48 o 
   1   6   8     2259.17     2406.46     64.83 o 
   2   6   8      239.12      234.42     26.28 o 
   3   6   8      401.14      489.63     81.39 o 
   4   6   8      318.80      293.38     72.89 o 
   5   6   8     4580.93     4605.95    233.87 o 
   6   6   8      808.05      745.38    116.12 o 
   7   6   8      232.92      249.75     59.59 o 
   8   6   8     1657.47     1608.74    120.37 o 
 -10   7   8      877.92      920.54    109.21 o 
  -9   7   8     1548.84     1692.80    127.09 o 
  -8   7   8       31.48      138.67     74.54 o 
  -7   7   8     1352.12     1351.63    106.17 o 
  -6   7   8      114.47      120.57     58.56 o 
  -5   7   8     1295.93     1244.89     89.52 o 
  -4   7   8     4114.07     3832.51    133.46 o 
  -3   7   8        7.83       37.98     63.31 o 
  -2   7   8    10848.36    10278.23    347.73 o 
  -1   7   8      858.64      876.66     36.24 o 
   0   7   8       31.01       27.27     21.95 o 
   1   7   8     2573.16     2654.54     60.18 o 
   2   7   8     3372.01     3251.98     75.02 o 
   3   7   8     1987.33     1911.21     85.31 o 
   4   7   8     3986.40     4014.31    206.20 o 
   5   7   8      635.45      561.79    103.46 o 
   6   7   8       41.24        5.06     75.24 o 
   7   7   8      198.40      119.08     55.82 o 
   8   7   8      901.67      954.06     98.47 o 
 -10   8   8      371.27      357.36     89.34 o 
  -9   8   8       51.29       59.04     72.87 o 
  -8   8   8     5158.14     5392.10    201.22 o 
  -7   8   8     2803.80     2838.06    144.10 o 
  -6   8   8     2218.74     2347.90    123.27 o 
  -5   8   8     5450.48     5302.68    167.68 o 
  -4   8   8      650.67      670.52     79.40 o 
  -3   8   8      498.99      605.93     96.59 o 
  -2   8   8     3594.32     3506.86    177.25 o 
  -1   8   8    15149.15    15606.21    267.41 o 
   0   8   8     3500.96     3618.61     77.66 o 
   1   8   8     1843.33     1789.79     66.82 o 
   2   8   8        6.95       41.82     38.49 o 
   3   8   8       60.37      112.71     42.67 o 
   4   8   8       89.23       42.32     69.09 o 
   5   8   8     1371.72     1382.06    143.25 o 
   6   8   8      745.07      860.24    127.70 o 
   7   8   8      177.26      236.66     62.06 o 
 -10   9   8      320.62      371.06     94.02 o 
  -9   9   8      280.79      423.46     90.35 o 
  -8   9   8       25.10       87.76     71.21 o 
  -7   9   8      962.47      998.25    100.18 o 
  -6   9   8      654.75      622.20     80.38 o 
  -5   9   8      130.42       48.65    134.93 o 
  -4   9   8     4639.34     4429.31    170.38 o 
  -3   9   8     1491.91     1376.63    131.13 o 
  -2   9   8     3502.70     3347.72    194.16 o 
  -1   9   8     2375.28     2225.11     61.36 o 
   0   9   8       55.31       53.93     27.12 o 
   1   9   8      603.22      549.55     43.50 o 
   2   9   8     1655.33     1845.13     85.76 o 
   3   9   8      113.55      127.00     45.15 o 
   4   9   8      925.07      961.82     96.68 o 
   5   9   8      121.18      153.56     80.85 o 
   6   9   8      443.95      384.18    106.17 o 
   7   9   8      110.70      130.59     57.96 o 
  -9  10   8      115.04      126.56     79.53 o 
  -8  10   8     1586.87     1646.67    130.80 o 
  -7  10   8      103.09      165.34     72.47 o 
  -6  10   8      214.83      208.66     64.86 o 
  -5  10   8      918.77      744.44    109.70 o 
  -4  10   8     1533.67     1669.63    114.13 o 
  -3  10   8      196.75      175.18     43.34 o 
  -2  10   8      685.35      668.46     90.35 o 
  -1  10   8      339.41      370.58     57.35 o 
   0  10   8      550.28      597.07     56.96 o 
   1  10   8      476.38      441.54     43.45 o 
   2  10   8       47.28       77.59     59.64 o 
   3  10   8      168.61      180.24     49.92 o 
   4  10   8      570.02      582.80     69.33 o 
   5  10   8      539.84      684.79    117.39 o 
   6  10   8      112.28      131.50     93.87 o 
  -8  11   8      571.93      676.27    124.35 o 
  -7  11   8      727.39      782.08     98.71 o 
  -6  11   8        2.89        0.00     63.23 o 
  -5  11   8     3035.62     3011.42    145.89 o 
  -4  11   8      886.62     1032.61    138.91 o 
  -3  11   8      756.27      804.61     69.18 o 
  -2  11   8      387.42      375.97    128.60 o 
  -1  11   8       87.92       47.85     40.45 o 
   0  11   8       45.41      141.07     34.70 o 
   1  11   8       29.53       27.30     34.13 o 
   2  11   8      728.35      810.25     65.94 o 
   3  11   8       74.33      140.68     51.64 o 
   4  11   8      497.21      585.49    114.85 o 
   5  11   8       32.06       96.22     83.93 o 
   6  11   8      334.59      544.43    123.54 o 
  -8  12   8       75.92      144.31     81.59 o 
  -7  12   8        3.65        0.00     66.46 o 
  -6  12   8      514.08      415.13     78.54 o 
  -5  12   8      105.62      124.29     99.75 o 
  -4  12   8      152.47      205.71     54.53 o 
  -3  12   8       20.06       15.40     42.68 o 
  -2  12   8        0.14       14.67    130.68 o 
  -1  12   8       72.42       99.92     56.07 o 
   0  12   8      399.93      484.54     62.27 o 
   1  12   8        7.72        9.52     34.92 o 
   2  12   8      139.87      106.56     49.93 o 
   3  12   8       51.83       77.00     62.40 o 
   4  12   8       98.02      139.63     79.95 o 
   5  12   8       31.02        0.00     88.45 o 
  -7  13   8      369.05      447.39     90.26 o 
  -6  13   8      860.64      761.09     95.76 o 
  -5  13   8      115.01      216.87    102.92 o 
  -4  13   8      619.37      602.76     74.28 o 
  -3  13   8      782.07      798.14     78.60 o 
  -2  13   8       45.92        0.00     50.56 o 
  -1  13   8      188.09       70.72     86.28 o 
   0  13   8       22.89       57.34     87.90 o 
   1  13   8      308.70      407.69    109.07 o 
   2  13   8        3.25        6.33     77.05 o 
   3  13   8     2039.16     1918.29    159.08 o 
   4  13   8        3.38        0.00     63.73 o 
  -5  14   8       28.45        0.00     95.86 o 
  -4  14   8        1.07      108.52    102.19 o 
  -3  14   8      380.28      410.94    110.69 o 
  -2  14   8      122.43       59.69     86.10 o 
  -1  14   8      735.17      601.95    115.58 o 
   0  14   8      969.07     1177.31    153.38 o 
   1  14   8       15.29        0.00     80.31 o 
   2  14   8      235.69      179.79     97.13 o 
   3  14   8       51.24       76.15     89.17 o 
  -4  15   8      633.53      904.73    160.80 o 
  -3  15   8      456.64      554.20    128.96 o 
  -2  15   8       17.57        0.00     94.60 o 
  -1  15   8      168.51       27.31    102.01 o 
   0  15   8        2.62      124.08    100.38 o 
   1  15   8      287.44      331.54    120.64 o 
 -12   1   9        1.40       53.02     58.58 o 
 -11   1   9       67.07      104.62     55.36 o 
 -10   1   9      270.17      316.75     62.25 o 
  -9   1   9      262.81      266.03     38.32 o 
  -8   1   9        1.48       48.03     44.70 o 
  -7   1   9      110.42      157.02     38.70 o 
  -6   1   9      445.10      392.06     42.84 o 
  -5   1   9     1450.23     1528.99     51.11 o 
  -4   1   9       81.38       75.42     19.01 o 
  -3   1   9      536.08      472.67     28.72 o 
  -2   1   9       44.87       44.83     14.52 o 
  -1   1   9     4705.57     5178.92     68.70 o 
   0   1   9     1551.68     1495.31     68.24 o 
   1   1   9       86.39       42.21     52.18 o 
   2   1   9       72.74       88.65     43.95 o 
   3   1   9      327.37      340.88     82.39 o 
   4   1   9       33.19       43.39     41.23 o 
   5   1   9       92.66      102.82     48.02 o 
   6   1   9      831.12      830.06     83.36 o 
   7   1   9      255.85      265.89     64.18 o 
   8   1   9      379.55      348.19     75.48 o 
   9   1   9        2.05       40.71     60.15 o 
 -12   2   9      215.51      145.92     61.23 o 
 -11   2   9      756.64      676.65     79.11 o 
 -10   2   9      230.18      253.32     58.52 o 
  -9   2   9      194.85      164.38     33.66 o 
  -8   2   9     1235.37     1182.99     53.12 o 
  -7   2   9     1328.77     1382.77     54.81 o 
  -6   2   9     5853.96     6063.48    137.74 o 
  -5   2   9     4771.58     4725.66     71.52 o 
  -4   2   9     2379.76     2666.43     51.45 o 
  -3   2   9      100.34      166.38     16.81 o 
  -2   2   9       89.15      129.86     23.30 o 
  -1   2   9    10767.28    11536.99    162.22 o 
   0   2   9     1638.85     1211.13     96.41 o 
   1   2   9     6575.19     6751.08    187.11 o 
   2   2   9     3239.99     3357.17     76.13 o 
   3   2   9      785.75      693.83     69.18 o 
   4   2   9      421.91      423.40     49.27 o 
   5   2   9      636.45      656.57     58.52 o 
   6   2   9        3.34       39.16     51.17 o 
   7   2   9      210.05      206.27     70.45 o 
   8   2   9      639.53      646.68     88.58 o 
 -11   3   9      229.97      279.18     66.60 o 
 -10   3   9     1364.43     1452.49     97.32 o 
  -9   3   9     1137.32     1096.97     70.21 o 
  -8   3   9      635.34      708.01     45.50 o 
  -7   3   9      755.91      783.57     44.94 o 
  -6   3   9      560.35      548.45     31.90 o 
  -5   3   9        4.75       35.23     22.15 o 
  -4   3   9     1968.04     1863.93     43.85 o 
  -3   3   9    10661.92    10890.30    116.35 o 
  -2   3   9     7461.54     6480.34    234.18 o 
  -1   3   9     9224.37     9580.20    159.87 o 
   0   3   9      223.56      114.57     87.27 o 
   1   3   9       16.20       48.29     28.09 o 
   2   3   9      649.67      587.75     38.35 o 
   3   3   9     2061.57     1991.25     82.64 o 
   4   3   9     1105.92     1060.88     69.27 o 
   5   3   9     1433.20     1415.36     74.73 o 
   6   3   9      379.81      433.27     75.33 o 
   7   3   9      186.85      198.02     59.97 o 
   8   3   9       71.91       31.07     55.56 o 
 -11   4   9      534.23      534.12    119.01 o 
 -10   4   9      746.22      704.91     63.84 o 
  -9   4   9        5.82       27.79     38.52 o 
  -8   4   9      868.61      885.49     47.67 o 
  -7   4   9     2232.82     2275.80     65.04 o 
  -6   4   9     7002.41     6947.14     83.83 o 
  -5   4   9     1574.48     1367.02     61.97 o 
  -4   4   9     1809.58     1841.26     59.16 o 
  -3   4   9     1523.93     1768.11     41.36 o 
  -2   4   9       50.36       18.04     24.53 o 
  -1   4   9     3999.76     3832.20    171.47 o 
   0   4   9      204.04      409.69     72.35 o 
   1   4   9     1034.25      872.69     38.72 o 
   2   4   9     1012.93      988.27     55.22 o 
   3   4   9      539.18      497.58     49.10 o 
   4   4   9      772.40      847.84     61.01 o 
   5   4   9     1002.82     1006.29     64.20 o 
   6   4   9       51.09       91.10     51.81 o 
   7   4   9      512.10      485.56     75.17 o 
   8   4   9     1294.88     1284.51    111.89 o 
 -11   5   9      189.40      252.59    121.64 o 
 -10   5   9     1781.41     1872.83    132.48 o 
  -9   5   9      827.59      929.53     65.16 o 
  -8   5   9     1370.53     1483.59     56.38 o 
  -7   5   9      880.80      949.36     44.92 o 
  -6   5   9      105.26       99.17     22.23 o 
  -5   5   9      216.89      304.75     37.99 o 
  -4   5   9     7604.39     7464.08    110.82 o 
  -3   5   9     4739.66     4493.04     81.42 o 
  -2   5   9    12796.60    12916.45    111.79 o 
  -1   5   9     2945.39     2998.27     74.93 o 
   0   5   9      718.87      611.25     69.46 o 
   1   5   9      436.46      383.58     35.54 o 
   2   5   9     1232.65     1246.26     62.49 o 
   3   5   9     1832.14     1917.80    135.29 o 
   4   5   9     2157.25     2111.71     87.93 o 
   5   5   9      792.70      900.59     61.57 o 
   6   5   9     1041.93      945.61    126.97 o 
   7   5   9      212.31      116.33     54.35 o 
   8   5   9      118.51      119.98     61.88 o 
 -11   6   9      587.20      663.12    102.27 o 
 -10   6   9      630.03      638.29     96.80 o 
  -9   6   9        3.44       79.27     68.12 o 
  -8   6   9      959.80      898.63     97.22 o 
  -7   6   9     2596.99     2759.96    115.96 o 
  -6   6   9     4855.86     4751.31    158.26 o 
  -5   6   9     4172.90     3802.41    134.99 o 
  -4   6   9     1937.09     2025.21    182.86 o 
  -3   6   9        0.43        0.00     64.93 o 
  -2   6   9      712.30      731.55     36.60 o 
  -1   6   9     3151.84     3266.12     55.95 o 
   0   6   9     1757.86     1805.07     56.78 o 
   1   6   9      437.77      536.27     35.41 o 
   2   6   9     1780.13     1868.56    147.77 o 
   3   6   9      190.28      228.99     71.99 o 
   4   6   9      322.74      286.99     44.95 o 
   5   6   9      294.03      220.12     81.21 o 
   6   6   9      368.37      295.73     90.08 o 
   7   6   9      385.80      398.72     69.42 o 
   8   6   9     1056.74      972.21    102.90 o 
 -10   7   9      150.92      183.89     79.44 o 
  -9   7   9      184.99      214.60     77.40 o 
  -8   7   9      478.80      456.29     83.31 o 
  -7   7   9       44.69       63.53     64.49 o 
  -6   7   9        2.18        0.00     56.99 o 
  -5   7   9      692.07      581.28     73.89 o 
  -4   7   9     2069.33     2053.43    146.42 o 
  -3   7   9     1456.88     1371.75    117.75 o 
  -2   7   9     2217.21     2301.10     98.06 o 
  -1   7   9       36.09       57.77     21.04 o 
   0   7   9        0.71        3.14     21.20 o 
   1   7   9       95.45       73.39     20.54 o 
   2   7   9      553.85      531.70     43.68 o 
   3   7   9      616.28      636.49     90.80 o 
   4   7   9      388.67      253.77     73.43 o 
   5   7   9       21.44        0.00     75.97 o 
   6   7   9        0.49        0.00     92.61 o 
   7   7   9       52.29       29.25     55.11 o 
 -10   8   9       22.52      111.14     77.48 o 
  -9   8   9        2.58        0.00     68.46 o 
  -8   8   9      256.15      302.07     79.79 o 
  -7   8   9       34.86       82.85     65.10 o 
  -6   8   9      552.09      517.50     76.29 o 
  -5   8   9      141.64       26.18    169.03 o 
  -4   8   9       13.61       28.40    131.40 o 
  -3   8   9       56.63      107.62     77.23 o 
  -2   8   9        2.75        3.05     19.60 o 
  -1   8   9      277.42      363.23     30.14 o 
   0   8   9      326.02      319.10     35.95 o 
   1   8   9        0.03        0.00     29.71 o 
   2   8   9       39.06       33.73     36.26 o 
   3   8   9       69.56       95.86     65.11 o 
   4   8   9      260.43      211.44     73.62 o 
   5   8   9        0.05        0.00     79.95 o 
   6   8   9      192.18      273.84     97.13 o 
   7   8   9       27.33        0.00     56.75 o 
 -10   9   9       81.71       90.44     79.49 o 
  -9   9   9       42.94      159.72     77.66 o 
  -8   9   9      562.89      677.30     95.59 o 
  -7   9   9       15.12       76.84     64.97 o 
  -6   9   9     1398.87     1336.51    160.34 o 
  -5   9   9       60.53      109.58     56.14 o 
  -4   9   9      158.11      289.04     97.67 o 
  -3   9   9      183.95      152.52     37.95 o 
  -2   9   9      734.13      680.85     82.48 o 
  -1   9   9     2926.38     2924.53     68.92 o 
   0   9   9     1488.02     1291.77     53.91 o 
   1   9   9      935.89      848.74     50.62 o 
   2   9   9      584.86      515.23     53.68 o 
   3   9   9      446.97      461.03     56.49 o 
   4   9   9      111.16      145.24     76.51 o 
   5   9   9      574.61      634.32    114.85 o 
   6   9   9      485.82      405.34    108.52 o 
   7   9   9        5.35        0.00     85.91 o 
  -9  10   9       19.10      102.86     85.73 o 
  -8  10   9      606.32      502.29     91.20 o 
  -7  10   9      418.43      446.49     83.60 o 
  -6  10   9      162.21      144.43     65.52 o 
  -5  10   9      234.91      423.29    149.58 o 
  -4  10   9      524.81      564.33    111.60 o 
  -3  10   9      903.85      791.31     62.25 o 
  -2  10   9        1.07        0.00     71.26 o 
  -1  10   9     1231.07     1128.22     48.86 o 
   0  10   9       54.39        0.00     33.11 o 
   1  10   9      332.20      436.00     44.55 o 
   2  10   9       12.30       58.44     49.88 o 
   3  10   9      517.69      545.62     62.14 o 
   4  10   9       35.04       27.13     70.00 o 
   5  10   9      111.50      188.47     94.42 o 
   6  10   9      335.03      466.29    116.48 o 
  -8  11   9      833.36      918.41    112.06 o 
  -7  11   9      337.21      322.40     79.87 o 
  -6  11   9      275.22      229.71     67.49 o 
  -5  11   9      220.96      365.83    193.72 o 
  -4  11   9      709.66      691.76     87.90 o 
  -3  11   9     3676.94     3826.56    128.93 o 
  -2  11   9      900.45      877.92     66.05 o 
  -1  11   9     3594.52     3614.19    117.60 o 
   0  11   9      277.04      278.56     47.10 o 
   1  11   9      139.79      106.81     34.98 o 
   2  11   9      352.23      403.60    109.25 o 
   3  11   9     1738.61     2024.52    159.53 o 
   4  11   9      420.04      488.90    105.45 o 
   5  11   9      202.63      336.97    110.88 o 
  -8  12   9      787.97      858.51    184.58 o 
  -7  12   9      410.96      420.30     86.27 o 
  -6  12   9     1780.15     1565.52    120.90 o 
  -5  12   9     1015.37     1091.93    156.09 o 
  -4  12   9      958.29      911.70     77.58 o 
  -3  12   9       31.51       38.92     44.00 o 
  -2  12   9      109.96       29.92     48.24 o 
  -1  12   9     2180.40     2397.48    189.92 o 
   0  12   9     1788.24     2050.38    180.33 o 
   1  12   9     3112.80     3047.00    217.95 o 
   2  12   9      961.39     1103.92     89.76 o 
   3  12   9      739.42      615.81     87.72 o 
   4  12   9       15.48        0.00     74.52 o 
   5  12   9       80.19       27.13     83.38 o 
  -7  13   9       73.57       71.87     72.12 o 
  -6  13   9       18.79        0.00     73.03 o 
  -5  13   9      107.55      173.64    206.02 o 
  -4  13   9     1847.60     2173.92    194.26 o 
  -3  13   9      976.52     1012.17    143.79 o 
  -2  13   9     1265.82     1304.28    153.38 o 
  -1  13   9      905.34     1042.01    137.64 o 
   0  13   9        1.03       61.50     89.17 o 
   1  13   9        0.98        0.00     79.77 o 
   2  13   9     1036.31     1088.50    147.41 o 
   3  13   9      913.86      911.42    145.60 o 
   4  13   9      482.96      357.34     74.91 o 
  -5  14   9      395.09      653.50    144.34 o 
  -4  14   9      307.27      350.35    118.83 o 
  -3  14   9      133.68      127.52     92.43 o 
  -2  14   9       24.82        0.00     99.66 o 
  -1  14   9      386.79      228.08     87.72 o 
   0  14   9      270.38      354.33    113.05 o 
   1  14   9      134.01      219.04    100.93 o 
   2  14   9      560.67      535.57    129.14 o 
  -3  15   9      314.83      346.55    114.85 o 
  -2  15   9        8.77       58.78     90.26 o 
  -1  15   9        8.42        0.00    115.94 o 
   0  15   9       34.99      218.13    110.51 o 
 -12   0  10      727.73      675.92    123.90 o 
 -11   0  10     2285.82     2349.19    181.24 o 
 -10   0  10     3794.88     3805.76    210.54 o 
  -9   0  10     1505.89     1455.31    130.23 o 
  -8   0  10      298.45      242.55     75.06 o 
  -7   0  10     4697.39     4886.75    146.78 o 
  -6   0  10     8672.40     8517.76    170.61 o 
  -5   0  10    17196.00    17017.74    219.89 o 
  -4   0  10     9265.09     9124.83    144.39 o 
  -3   0  10     1129.15     1055.14     48.47 o 
  -2   0  10    19974.66    21300.82    197.97 o 
  -1   0  10     2607.10     2472.22     70.53 o 
   0   0  10      936.27     1069.51     92.25 o 
   1   0  10     3548.58     3555.98    149.58 o 
   2   0  10    14850.51    14685.31    289.94 o 
   3   0  10     1535.46     1539.60    107.26 o 
   4   0  10     2110.58     2114.96    128.78 o 
   5   0  10       37.07       13.20     68.01 o 
   6   0  10      698.66      680.81    108.89 o 
   7   0  10      253.22      279.27     99.84 o 
   8   0  10     1341.37     1275.88    163.15 o 
 -12   1  10       47.67       52.97     58.97 o 
 -11   1  10       57.72      138.11     57.04 o 
 -10   1  10      579.07      644.54     74.89 o 
  -9   1  10       98.76      105.43     40.34 o 
  -8   1  10     5481.41     5234.50    127.55 o 
  -7   1  10     3376.22     3171.19     94.90 o 
  -6   1  10     5124.62     5017.06     93.48 o 
  -5   1  10     1795.19     1788.55     49.37 o 
  -4   1  10     3343.20     3104.95     56.78 o 
  -3   1  10     3046.83     2990.15     45.50 o 
  -2   1  10     8726.50     8746.53     84.42 o 
  -1   1  10    38758.02    40959.28    498.73 o 
   0   1  10       40.15      163.73     48.56 o 
   1   1  10     2528.20     2544.30     91.61 o 
   2   1  10        6.26       48.74     48.02 o 
   3   1  10     1490.51     1530.33    149.04 o 
   4   1  10       33.84       44.76     41.10 o 
   5   1  10     8730.97     8816.43    222.35 o 
   6   1  10     1224.54     1258.70     99.55 o 
   7   1  10     1095.51     1145.56    101.60 o 
   8   1  10      899.89      851.39     96.03 o 
 -12   2  10       33.57       95.76     62.54 o 
 -11   2  10     1378.09     1371.42    101.04 o 
 -10   2  10      268.69      241.06     58.89 o 
  -9   2  10      541.66      547.33     44.52 o 
  -8   2  10      685.38      680.15     45.78 o 
  -7   2  10      600.38      588.46     41.51 o 
  -6   2  10      117.89      180.43     32.27 o 
  -5   2  10     1510.58     1463.97     50.74 o 
  -4   2  10     4555.31     4522.40     73.32 o 
  -3   2  10     1263.25     1281.87     33.40 o 
  -2   2  10     8730.35     8403.90     94.63 o 
  -1   2  10       81.69       86.83     14.00 o 
   0   2  10     3972.88     4165.24    172.37 o 
   1   2  10     2262.96     2274.84     90.44 o 
   2   2  10     5544.66     5654.90    101.54 o 
   3   2  10     1378.00     1338.58     76.69 o 
   4   2  10      618.94      537.04     56.82 o 
   5   2  10      920.96      908.42     68.66 o 
   6   2  10      268.86      246.06     60.68 o 
   7   2  10      305.70      283.30     66.25 o 
   8   2  10      730.69      793.64     95.65 o 
 -11   3  10       36.11       80.11     55.68 o 
 -10   3  10      149.00       80.94     63.76 o 
  -9   3  10      306.85      326.39     38.94 o 
  -8   3  10     1366.85     1405.95     58.92 o 
  -7   3  10        3.04       29.74     28.06 o 
  -6   3  10       74.27      110.48     29.18 o 
  -5   3  10        9.40       16.87     28.04 o 
  -4   3  10     2004.60     1821.62     47.81 o 
  -3   3  10      451.81      431.50     25.43 o 
  -2   3  10     1866.86     1514.50     72.78 o 
  -1   3  10     6551.39     6955.64    142.80 o 
   0   3  10      317.51      350.63     44.75 o 
   1   3  10      342.48      282.15     34.83 o 
   2   3  10     1149.44     1031.72     45.19 o 
   3   3  10     1173.29     1208.90     99.84 o 
   4   3  10      911.88      809.99     63.89 o 
   5   3  10      838.67      950.67     68.27 o 
   6   3  10       55.53       18.18     50.45 o 
   7   3  10        8.42       10.96     55.02 o 
   8   3  10      174.83      110.01     60.53 o 
 -11   4  10       78.04       98.03     90.62 o 
 -10   4  10      477.71      445.19     57.06 o 
  -9   4  10      125.42      151.77     43.98 o 
  -8   4  10      274.20      269.40     34.71 o 
  -7   4  10      100.92       90.05     29.29 o 
  -6   4  10      841.56      760.81     40.25 o 
  -5   4  10      152.70      158.89     30.55 o 
  -4   4  10       83.94      115.56     28.77 o 
  -3   4  10      377.88      427.47     33.84 o 
  -2   4  10     4894.58     4932.91    127.64 o 
  -1   4  10      760.81      853.79     64.25 o 
   0   4  10      357.84      290.63     65.84 o 
   1   4  10      558.42      533.90     56.35 o 
   2   4  10      109.47      105.47     32.96 o 
   3   4  10     1380.23     1447.20     75.44 o 
   4   4  10      121.76      115.40     42.05 o 
   5   4  10      409.04      353.83     49.18 o 
   6   4  10      548.19      549.68    110.51 o 
   7   4  10      462.79      478.53     76.39 o 
   8   4  10       17.18       30.81     87.63 o 
 -11   5  10        2.51        1.68    116.48 o 
 -10   5  10      145.49      149.55     73.59 o 
  -9   5  10     1443.74     1477.75    116.60 o 
  -8   5  10       14.10       50.58     29.27 o 
  -7   5  10      777.34      819.86     43.12 o 
  -6   5  10      374.19      315.28     28.43 o 
  -5   5  10      175.98      153.24     23.15 o 
  -4   5  10      141.34      186.73     20.76 o 
  -3   5  10     1869.04     1846.13     55.28 o 
  -2   5  10     2751.63     2839.87    104.26 o 
  -1   5  10       24.27       83.53     51.82 o 
   0   5  10     2822.88     2615.58     91.03 o 
   1   5  10      240.37      224.69     44.40 o 
   2   5  10      454.35      423.45     40.10 o 
   3   5  10       87.11      132.40     69.27 o 
   4   5  10     2291.21     2183.00     93.50 o 
   5   5  10        1.92       52.45     73.98 o 
   6   5  10      637.92      671.95    120.10 o 
   7   5  10      308.84      380.73     69.36 o 
   8   5  10        7.43       38.13     59.44 o 
 -11   6  10      449.68      501.61     94.15 o 
 -10   6  10     2613.28     2754.88    160.10 o 
  -9   6  10      184.34      158.94     71.84 o 
  -8   6  10      415.17      486.84     94.24 o 
  -7   6  10        4.55       57.69     61.09 o 
  -6   6  10     4143.98     4144.36    111.60 o 
  -5   6  10     1299.67     1223.05    105.51 o 
  -4   6  10     4755.31     4911.19    101.57 o 
  -3   6  10     2535.83     2549.44     92.18 o 
  -2   6  10       14.73       50.77     10.83 o 
  -1   6  10      585.18      602.94     47.93 o 
   0   6  10      589.97      532.15     53.18 o 
   1   6  10     3205.67     2993.55    189.10 o 
   2   6  10     1756.75     1840.03     68.96 o 
   3   6  10     8438.25     8465.07    282.89 o 
   4   6  10       33.95        8.46     39.72 o 
   5   6  10       10.62        0.00     75.42 o 
   6   6  10       90.46       32.56     79.04 o 
   7   6  10      320.47      273.72     68.69 o 
 -10   7  10      291.87      263.34     80.66 o 
  -9   7  10     1436.48     1437.51    122.56 o 
  -8   7  10      954.13     1073.85    107.44 o 
  -7   7  10     1775.45     1897.40    135.56 o 
  -6   7  10     3837.06     3561.73    192.27 o 
  -5   7  10      213.36       71.15    129.05 o 
  -4   7  10       22.23       95.32     80.49 o 
  -3   7  10     5075.52     5015.08    214.34 o 
  -2   7  10     7732.48     7695.90     88.22 o 
  -1   7  10     5428.34     5423.66    167.12 o 
   0   7  10     4860.01     4748.14    131.06 o 
   1   7  10       54.16       33.99     26.14 o 
   2   7  10      885.28      887.00     97.67 o 
   3   7  10      447.00      443.32     86.46 o 
   4   7  10     1056.59     1017.60    121.73 o 
   5   7  10      626.22      500.84    102.56 o 
   6   7  10      739.39      664.71    123.54 o 
   7   7  10     1191.16     1201.56    106.80 o 
 -10   8  10     3280.28     3263.76    182.58 o 
  -9   8  10      106.50      128.02     74.11 o 
  -8   8  10      220.57      307.58    167.49 o 
  -7   8  10      257.66      265.86     71.76 o 
  -6   8  10     2262.17     2170.74    123.38 o 
  -5   8  10     1408.11     1496.64    122.81 o 
  -4   8  10     4307.40     4315.65    218.50 o 
  -3   8  10     9811.44     9531.14    304.23 o 
  -2   8  10        1.56       46.26     25.96 o 
  -1   8  10      889.71      785.84     35.76 o 
   0   8  10     2366.15     2498.50     63.63 o 
   1   8  10     3448.04     3586.94    120.10 o 
   2   8  10     3357.15     3606.44    178.34 o 
   3   8  10     9071.62     9278.10    304.05 o 
   4   8  10      177.90      165.68     75.24 o 
   5   8  10       12.22        0.00     71.99 o 
   6   8  10      239.63      171.29     92.61 o 
   7   8  10      303.00      376.50     74.66 o 
 -10   9  10        1.98       89.12     77.04 o 
  -9   9  10     1215.76     1442.67    129.14 o 
  -8   9  10       98.61      122.05     70.67 o 
  -7   9  10      654.68      842.70     95.41 o 
  -6   9  10     1233.90     1246.44    100.88 o 
  -5   9  10      123.69      142.20    113.32 o 
  -4   9  10        5.90       32.56     83.02 o 
  -3   9  10     3005.04     2745.25     94.62 o 
  -2   9  10     2338.27     2245.54     71.49 o 
  -1   9  10      986.19     1123.23     88.16 o 
   0   9  10      372.43      390.04     35.68 o 
   1   9  10      392.69      382.16     50.27 o 
   2   9  10        0.62        0.00     36.96 o 
   3   9  10      783.34      790.60    111.24 o 
   4   9  10      511.91      713.18    112.50 o 
   5   9  10       70.76       76.33     74.52 o 
   6   9  10      216.76      251.05     95.86 o 
  -9  10  10       31.62       77.47     75.69 o 
  -8  10  10       14.66      119.94     85.91 o 
  -7  10  10       27.43       66.29     66.31 o 
  -6  10  10      422.57      359.25     74.40 o 
  -5  10  10      342.22      677.19    126.79 o 
  -4  10  10      695.00      831.48    126.43 o 
  -3  10  10      993.70      990.01     65.94 o 
  -2  10  10       32.76        0.00     69.64 o 
  -1  10  10      431.77      425.38     39.68 o 
   0  10  10      102.98       95.11     30.14 o 
   1  10  10       30.34        0.00     71.17 o 
   2  10  10        3.54        0.00     55.62 o 
   3  10  10     1133.13     1269.01    133.30 o 
   4  10  10       12.17       69.27     77.23 o 
   5  10  10      131.08      190.10     94.42 o 
   6  10  10      164.59      255.57    100.75 o 
  -8  11  10       12.07       68.89     72.26 o 
  -7  11  10      898.29      912.99    100.94 o 
  -6  11  10      738.41      644.85     86.21 o 
  -5  11  10        6.91      281.08    112.87 o 
  -4  11  10      961.60      868.10     70.43 o 
  -3  11  10     1746.05     1750.86     88.72 o 
  -2  11  10       94.19        0.00     87.18 o 
  -1  11  10      112.97      262.27    103.82 o 
   0  11  10     1056.64      964.94     71.93 o 
   1  11  10       21.39       34.14     45.53 o 
   2  11  10      634.02      665.42    128.42 o 
   3  11  10      299.38      239.82    125.26 o 
   4  11  10      396.29      514.59    102.37 o 
   5  11  10        2.91       37.08     79.95 o 
  -7  12  10      684.87      676.46     98.30 o 
  -6  12  10        5.28        0.00    152.02 o 
  -5  12  10      328.93      590.01    134.39 o 
  -4  12  10       48.63      159.53     97.31 o 
  -3  12  10        2.26        1.09     85.01 o 
  -2  12  10      263.78      148.14     88.27 o 
  -1  12  10      362.99      637.22    125.53 o 
   0  12  10       29.82       39.79     84.29 o 
   1  12  10      215.50      270.04    100.57 o 
   2  12  10      117.59       84.50     49.71 o 
   3  12  10        3.03        0.00     51.76 o 
   4  12  10       30.44       92.25     79.04 o 
  -6  13  10       97.66        0.00    120.64 o 
  -5  13  10      205.54      453.45    129.51 o 
  -4  13  10      788.70      826.23    140.54 o 
  -3  13  10       24.68        0.00     94.42 o 
  -2  13  10      167.03       79.58     85.37 o 
  -1  13  10      703.46      813.93    131.86 o 
   0  13  10      338.94      415.11    113.05 o 
   1  13  10       36.23       47.03     87.36 o 
   2  13  10       70.67      153.02     99.84 o 
   3  13  10      157.90      108.52     91.34 o 
  -5  14  10      776.05     1187.62    175.09 o 
  -4  14  10      614.32      786.26    152.48 o 
  -3  14  10       25.27        0.00     98.76 o 
  -2  14  10      577.20      671.22    127.88 o 
  -1  14  10       80.81        0.00    104.18 o 
   0  14  10       40.70      249.24    108.34 o 
   1  14  10      304.61      297.18    109.79 o 
   2  14  10      573.20      815.92    141.99 o 
  -2  15  10      296.46      158.26     97.49 o 
 -12   1  11      141.18      175.75     63.02 o 
 -11   1  11      177.25      267.30     63.90 o 
 -10   1  11      430.98      466.86     69.00 o 
  -9   1  11       47.04       71.59     37.38 o 
  -8   1  11      526.47      442.13     41.41 o 
  -7   1  11       31.16       27.30     31.43 o 
  -6   1  11      155.00      132.11     27.09 o 
  -5   1  11       30.54       19.82     35.42 o 
  -4   1  11      457.16      458.70     31.73 o 
  -3   1  11      185.02      145.91     20.61 o 
  -2   1  11     3020.26     3040.92     45.40 o 
  -1   1  11      240.67      283.62     37.31 o 
   0   1  11     2468.51     2372.27    114.78 o 
   1   1  11      156.62      135.35     44.25 o 
   2   1  11      240.99      291.90     50.51 o 
   3   1  11     1029.76     1035.47    174.27 o 
   4   1  11        9.91       11.22     43.65 o 
   5   1  11      138.43       97.58     51.18 o 
   6   1  11        0.99        0.00     52.45 o 
   7   1  11        3.20       52.97     56.21 o 
   8   1  11      228.55      249.84     74.80 o 
 -11   2  11      797.43      836.50     85.36 o 
 -10   2  11      912.05      907.38     82.99 o 
  -9   2  11      528.25      571.07     46.04 o 
  -8   2  11      570.66      544.13     43.69 o 
  -7   2  11       79.21      104.14     30.95 o 
  -6   2  11      158.79      184.34     31.20 o 
  -5   2  11      514.80      486.41     44.96 o 
  -4   2  11     5028.95     5042.71     80.23 o 
  -3   2  11     3433.16     3335.92     56.46 o 
  -2   2  11    18241.59    19172.86    207.24 o 
  -1   2  11     1486.72     1654.87    100.05 o 
   0   2  11      645.57      561.41     28.59 o 
   1   2  11     3941.54     3910.87    118.05 o 
   2   2  11      613.16      619.97     59.80 o 
   3   2  11     4179.09     4107.44    104.66 o 
   4   2  11       67.26       19.59     40.94 o 
   5   2  11      575.07      578.29     61.51 o 
   6   2  11      127.50      115.45     55.46 o 
   7   2  11      119.31      101.23     59.80 o 
   8   2  11       93.09       70.64     60.83 o 
 -11   3  11      215.51      259.35     62.93 o 
 -10   3  11       54.83       62.90     43.34 o 
  -9   3  11      167.64      157.36     35.86 o 
  -8   3  11     1476.15     1554.30     78.58 o 
  -7   3  11     1620.73     1561.95     59.01 o 
  -6   3  11     4574.68     4374.01    165.61 o 
  -5   3  11     3723.88     3544.27     75.10 o 
  -4   3  11      549.32      496.41     40.05 o 
  -3   3  11       10.45       64.75     21.33 o 
  -2   3  11        2.94        0.00     40.63 o 
  -1   3  11     5225.40     5365.72    129.10 o 
   0   3  11     1452.99     1024.19     87.21 o 
   1   3  11     1818.01     1582.37     90.62 o 
   2   3  11     4949.39     4487.19    154.48 o 
   3   3  11     1640.64     1691.73    103.82 o 
   4   3  11      576.91      562.69     57.78 o 
   5   3  11      878.43      968.32     71.94 o 
   6   3  11     1206.95     1255.04    103.55 o 
   7   3  11      431.39      471.79     78.66 o 
   8   3  11      928.39      961.20    104.50 o 
 -11   4  11      514.44      525.25     87.29 o 
 -10   4  11      745.62      831.61     96.05 o 
  -9   4  11     1080.11     1142.80     56.04 o 
  -8   4  11      219.69      216.71     33.95 o 
  -7   4  11      367.63      384.59     49.10 o 
  -6   4  11       47.63       18.70     24.76 o 
  -5   4  11      869.53      778.59     46.53 o 
  -4   4  11     2517.51     2268.06     69.89 o 
  -3   4  11     3974.52     3596.52     66.91 o 
  -2   4  11     2497.52     2364.99     93.20 o 
  -1   4  11     6604.94     6821.25    156.46 o 
   0   4  11     1425.05     1313.72    126.70 o 
   1   4  11     1555.68     1346.10    106.35 o 
   2   4  11      850.03      812.15     50.56 o 
   3   4  11     7200.07     7398.72    166.36 o 
   4   4  11       46.49      136.74     45.25 o 
   5   4  11      337.51      311.83     85.19 o 
   6   4  11      277.97      366.09    100.20 o 
   7   4  11       10.83       15.41     56.77 o 
 -11   5  11      328.04      410.58     87.88 o 
 -10   5  11      174.66      182.87     72.59 o 
  -9   5  11      265.15      315.02     77.42 o 
  -8   5  11     1077.53     1223.53     53.73 o 
  -7   5  11     1752.74     1852.84     82.57 o 
  -6   5  11     4762.07     4779.26     83.71 o 
  -5   5  11     2579.96     2653.76     99.36 o 
  -4   5  11     1158.44     1182.52     39.96 o 
  -3   5  11       36.00       33.64     21.23 o 
  -2   5  11      259.39      283.06    119.11 o 
  -1   5  11     6513.46     6540.65    158.63 o 
   0   5  11     1533.22     1294.59     63.21 o 
   1   5  11     3494.97     2917.86    201.04 o 
   2   5  11     1864.89     1864.06    102.10 o 
   3   5  11     2488.09     2440.16    100.61 o 
   4   5  11      296.58      320.88     51.60 o 
   5   5  11      554.60      644.09    111.06 o 
   6   5  11      630.79      726.57    124.98 o 
   7   5  11     1247.90     1256.12    110.27 o 
 -11   6  11      713.19      814.65    107.67 o 
 -10   6  11      299.56      288.69     82.02 o 
  -9   6  11     1350.61     1472.59    120.26 o 
  -8   6  11      211.22      333.39     93.15 o 
  -7   6  11      826.16      798.25     63.66 o 
  -6   6  11      111.25       79.27     54.58 o 
  -5   6  11      851.98      864.20     95.54 o 
  -4   6  11     1565.28     1497.51     70.84 o 
  -3   6  11     5505.27     5732.68    106.09 o 
  -2   6  11     2464.40     2704.66    128.21 o 
  -1   6  11     4042.18     4009.56    111.63 o 
   0   6  11      132.36      164.11     75.79 o 
   1   6  11      225.31      238.86     23.58 o 
   2   6  11     1106.21     1195.94    109.97 o 
   3   6  11     4384.45     4696.75    219.04 o 
   4   6  11      204.11      226.51     47.58 o 
   5   6  11      479.78      634.87    117.03 o 
   6   6  11        9.66        0.00     88.81 o 
   7   6  11       47.02        0.00     57.41 o 
 -10   7  11       15.03       72.27     85.37 o 
  -9   7  11      252.19      299.01     79.04 o 
  -8   7  11      271.35      329.54     78.52 o 
  -7   7  11      674.83      645.64    120.64 o 
  -6   7  11      921.22      793.74     80.89 o 
  -5   7  11      509.30      394.30     99.12 o 
  -4   7  11      143.02      177.92    100.29 o 
  -3   7  11       84.75      113.06     23.40 o 
  -2   7  11      212.61      190.95     17.66 o 
  -1   7  11      330.77      340.41     43.97 o 
   0   7  11     1547.73     1518.81     80.73 o 
   1   7  11       63.55       74.22     67.19 o 
   2   7  11     1462.95     1646.13    126.79 o 
   3   7  11      125.49      164.78     71.26 o 
   4   7  11       53.46        0.00     46.47 o 
   5   7  11      316.29      262.63     84.65 o 
   6   7  11      259.72       65.84     77.96 o 
   7   7  11      165.72      168.20     62.28 o 
 -10   8  11      295.11      342.36     92.66 o 
  -9   8  11       13.93       64.05     71.28 o 
  -8   8  11      137.01       84.11     67.62 o 
  -7   8  11      106.15      101.89     64.53 o 
  -6   8  11      244.53      188.52    138.73 o 
  -5   8  11      301.09      512.96    118.29 o 
  -4   8  11      376.96      413.30     99.48 o 
  -3   8  11      117.26       96.31     28.91 o 
  -2   8  11       63.72       76.36     17.47 o 
  -1   8  11       15.69       56.65     17.19 o 
   0   8  11        4.08        0.00     40.71 o 
   1   8  11      142.31       83.07     39.33 o 
   2   8  11       46.46        7.96     66.20 o 
   3   8  11        5.43       55.35     62.22 o 
   4   8  11       51.66        5.06     73.62 o 
   5   8  11      157.44      220.67     85.55 o 
   6   8  11        0.00        1.27     85.91 o 
  -9   9  11        3.08      110.80     78.35 o 
  -8   9  11      181.62      206.26     77.78 o 
  -7   9  11      482.61      559.09     84.59 o 
  -6   9  11      961.89      822.86     86.59 o 
  -5   9  11       84.26      371.51    115.58 o 
  -4   9  11     1272.70     1345.88    145.24 o 
  -3   9  11      221.88      198.63     48.56 o 
  -2   9  11     1277.89     1075.60     39.90 o 
  -1   9  11      117.67      111.61     22.57 o 
   0   9  11      121.08      106.37     49.02 o 
   1   9  11      425.91      349.35     55.11 o 
   2   9  11      507.14      497.47     65.05 o 
   3   9  11     1480.31     1428.90    138.91 o 
   4   9  11       53.33      112.68     81.03 o 
   5   9  11      327.03      280.72     95.32 o 
   6   9  11      353.57      412.03    112.87 o 
  -9  10  11      122.52      244.66     85.35 o 
  -8  10  11       52.77      194.34    105.90 o 
  -7  10  11        0.51        0.00     64.14 o 
  -6  10  11      681.19      513.13     80.50 o 
  -5  10  11       94.74      207.46    105.81 o 
  -4  10  11     1896.01     1816.97     90.53 o 
  -3  10  11       20.84       18.70     33.19 o 
  -2  10  11      511.79      412.93     97.13 o 
  -1  10  11      178.75      175.09     69.73 o 
   0  10  11       13.33       15.46     37.70 o 
   1  10  11     1458.36     1461.99     93.33 o 
   2  10  11      240.19      247.30     55.28 o 
   3  10  11     1353.46     1514.09    143.25 o 
   4  10  11      155.05      226.27     86.64 o 
   5  10  11      189.27      218.31     94.60 o 
  -8  11  11     1073.55     1320.02    123.82 o 
  -7  11  11     1097.52     1209.79    112.75 o 
  -6  11  11     1958.99     1873.85    181.60 o 
  -5  11  11      393.83      793.13    139.27 o 
  -4  11  11      640.26      775.77    135.29 o 
  -3  11  11      215.28      236.76     87.54 o 
  -2  11  11      224.36      158.08     85.37 o 
  -1  11  11     3681.71     3756.02    228.99 o 
   0  11  11     1653.90     1624.79    163.69 o 
   1  11  11      891.70      898.76    105.90 o 
   2  11  11      930.96      948.61    130.14 o 
   3  11  11     1009.81     1082.34    147.77 o 
   4  11  11        4.65       77.23     79.77 o 
  -7  12  11      113.78       82.51     70.75 o 
  -6  12  11       20.09        0.00    135.66 o 
  -5  12  11       95.64      455.08    124.80 o 
  -4  12  11     1942.32     2086.74    192.09 o 
  -3  12  11     1760.19     1659.70    167.13 o 
  -2  12  11     3170.64     3230.95    221.21 o 
  -1  12  11     2111.75     2261.28    193.17 o 
   0  12  11        1.46       38.89     88.45 o 
   1  12  11      133.61      164.05     90.62 o 
   2  12  11      266.73      312.01    104.73 o 
   3  12  11     2663.39     3019.88    256.12 o 
   4  12  11      263.69      409.14     78.40 o 
  -6  13  11      993.43      697.27    145.24 o 
  -5  13  11      660.49      843.23    144.52 o 
  -4  13  11      271.83      308.21    112.50 o 
  -3  13  11       11.05        0.00     91.16 o 
  -2  13  11       83.08        0.00    115.04 o 
  -1  13  11     1611.83     1707.99    177.44 o 
   0  13  11      489.95      460.50    113.95 o 
   1  13  11      630.85      570.66    127.15 o 
   2  13  11      174.03      123.90     94.24 o 
  -5  14  11       95.69      246.17    122.09 o 
  -4  14  11      287.86      454.17    130.05 o 
  -3  14  11      586.82      518.56    119.74 o 
  -2  14  11      618.49      594.53    129.69 o 
  -1  14  11      186.07        0.00    121.00 o 
   0  14  11        0.16      114.31    104.18 o 
   1  14  11      109.31      104.91     96.95 o 
 -12   0  12       69.15      129.87     85.73 o 
 -11   0  12      217.25      269.86     90.44 o 
 -10   0  12     1795.14     1774.91    148.50 o 
  -9   0  12     5141.14     4902.04    218.13 o 
  -8   0  12     6315.21     6291.97    173.62 o 
  -7   0  12     4949.53     4718.17    142.16 o 
  -6   0  12     3238.50     3276.89    172.37 o 
  -5   0  12      136.68      143.25     68.55 o 
  -4   0  12      104.39       77.49     41.60 o 
  -3   0  12     9179.86     9166.42    117.24 o 
  -2   0  12     4507.99     4382.90    101.95 o 
  -1   0  12    14800.86    15391.96    184.12 o 
   0   0  12      147.09       79.79     32.01 o 
   1   0  12      697.56      709.02     94.78 o 
   2   0  12        4.87        0.00     71.26 o 
   3   0  12     1523.04     1511.92    122.27 o 
   4   0  12     9978.23     9749.99    269.32 o 
   5   0  12     1254.14     1050.70    127.70 o 
   6   0  12     1845.62     1713.05    166.77 o 
   7   0  12      611.64      659.47    123.72 o 
 -12   1  12      327.29      316.04     68.44 o 
 -11   1  12      610.74      548.09     74.49 o 
 -10   1  12      240.50      244.92     42.68 o 
  -9   1  12       31.43        0.00     33.60 o 
  -8   1  12     3998.67     3820.06     92.92 o 
  -7   1  12       12.24        0.00     31.86 o 
  -6   1  12     6576.46     6380.29    109.61 o 
  -5   1  12     1446.34     1304.43     80.61 o 
  -4   1  12     4352.73     4194.46     96.70 o 
  -3   1  12     7107.87     7029.21     81.31 o 
  -2   1  12      237.93      177.70     26.92 o 
  -1   1  12     1266.48     1390.19     41.68 o 
   0   1  12     4245.07     4316.96     71.99 o 
   1   1  12     8076.26     7961.32    169.37 o 
   2   1  12     2550.07     2626.90    104.49 o 
   3   1  12    23909.57    24235.87    416.19 o 
   4   1  12      581.39      575.08     64.45 o 
   5   1  12      492.92      402.95     69.21 o 
   6   1  12       39.91       20.65     53.11 o 
   7   1  12     1250.16     1434.70    115.85 o 
 -11   2  12        2.19       11.09     53.62 o 
 -10   2  12        6.46       30.36     46.11 o 
  -9   2  12     1862.13     1997.45     72.74 o 
  -8   2  12       10.49        0.00     30.17 o 
  -7   2  12      356.01      382.37     38.80 o 
  -6   2  12     2449.71     2401.66     96.48 o 
  -5   2  12      273.38      321.75     52.32 o 
  -4   2  12      569.21      524.59     32.41 o 
  -3   2  12     4452.53     4565.76     66.03 o 
  -2   2  12     9634.66     9760.68    104.85 o 
  -1   2  12     2073.12     2116.99     56.99 o 
   0   2  12     4003.05     3588.99     61.96 o 
   1   2  12      190.72      225.92     50.69 o 
   2   2  12     1366.95     1351.18     81.66 o 
   3   2  12       33.89      144.12     51.32 o 
   4   2  12     2113.30     1903.87     96.16 o 
   5   2  12       16.17       31.17     44.62 o 
   6   2  12      509.83      492.58     75.88 o 
   7   2  12      592.71      609.96     85.27 o 
 -11   3  12        4.23       33.64     79.04 o 
 -10   3  12      815.43      813.25     67.88 o 
  -9   3  12      124.05      102.14     34.23 o 
  -8   3  12      342.07      307.59     46.57 o 
  -7   3  12      125.56      198.52     45.37 o 
  -6   3  12      362.91      396.27     49.95 o 
  -5   3  12        2.33        0.00     25.09 o 
  -4   3  12      628.16      657.85     34.73 o 
  -3   3  12      700.66      594.77     79.16 o 
  -2   3  12      973.54      753.27     77.50 o 
  -1   3  12     1031.97     1010.76     68.12 o 
   0   3  12     1680.81     1515.47    108.01 o 
   1   3  12      917.66      938.23     46.08 o 
   2   3  12        3.22       31.15     33.83 o 
   3   3  12     2464.14     2595.63    108.68 o 
   4   3  12      560.22      502.36     58.21 o 
   5   3  12      633.70      613.59     63.81 o 
   6   3  12       80.67       61.82     55.26 o 
   7   3  12      477.54      586.64    136.74 o 
 -11   4  12       37.11       63.25     69.96 o 
 -10   4  12      279.88      225.18     72.67 o 
  -9   4  12      288.63      323.96     39.13 o 
  -8   4  12      724.60      719.24     46.53 o 
  -7   4  12       57.04       37.06     48.91 o 
  -6   4  12        1.22        4.21     27.01 o 
  -5   4  12      297.16      251.05     48.72 o 
  -4   4  12      972.65      840.35     51.14 o 
  -3   4  12       49.57       43.04     15.85 o 
  -2   4  12       10.62        0.00     48.66 o 
  -1   4  12     1162.38     1165.37     75.46 o 
   0   4  12     1211.34     1108.60    138.91 o 
   1   4  12      284.50      249.90    109.43 o 
   2   4  12     1256.87     1221.76     55.25 o 
   3   4  12        2.41        0.00     43.46 o 
   4   4  12      362.52      429.36     57.19 o 
   5   4  12     1087.06     1055.40    133.12 o 
   6   4  12        0.04       25.32     78.68 o 
   7   4  12        2.95        0.00     55.15 o 
 -11   5  12      644.75      673.12    100.10 o 
 -10   5  12       15.15       68.17     70.30 o 
  -9   5  12        7.44       68.35     82.30 o 
  -8   5  12       14.24       20.20     62.85 o 
  -7   5  12     1677.95     1561.85     78.96 o 
  -6   5  12      254.47      194.99     45.03 o 
  -5   5  12     2144.12     2165.03     55.63 o 
  -4   5  12       98.70      123.99     23.13 o 
  -3   5  12      343.42      364.38     26.92 o 
  -2   5  12      691.65      553.46     99.66 o 
  -1   5  12      395.05      502.95     63.31 o 
   0   5  12     1016.46     1076.97     62.85 o 
   1   5  12      295.44      198.98     28.94 o 
   2   5  12     2399.26     2377.77    151.39 o 
   3   5  12       15.27        0.00     47.66 o 
   4   5  12        2.95        0.00     41.37 o 
   5   5  12       46.82       48.66     82.12 o 
   6   5  12      774.10      839.62    135.84 o 
   7   5  12        0.54        0.00     61.81 o 
 -11   6  12       86.89      115.56     73.29 o 
 -10   6  12      839.81      962.20    120.64 o 
  -9   6  12      218.23      301.09     81.14 o 
  -8   6  12     3788.68     3956.42    120.29 o 
  -7   6  12     1084.63     1182.14     73.87 o 
  -6   6  12      430.99      483.96     54.14 o 
  -5   6  12       28.51       41.33     26.54 o 
  -4   6  12     3742.25     3668.80     71.55 o 
  -3   6  12      269.81      193.09     29.12 o 
  -2   6  12     3054.40     3229.86    195.25 o 
  -1   6  12     9520.07     9910.26    178.08 o 
   0   6  12       65.35       74.61     37.10 o 
   1   6  12      482.40      428.70     52.94 o 
   2   6  12      618.75      665.43     94.60 o 
   3   6  12      262.16      233.79     59.33 o 
   4   6  12      128.21      108.19     45.24 o 
   5   6  12     2029.93     2229.45    185.21 o 
   6   6  12      668.63      487.82    106.17 o 
   7   6  12      277.42      282.32     71.62 o 
 -10   7  12       16.28       69.16    106.08 o 
  -9   7  12      113.61      153.95     98.12 o 
  -8   7  12        1.66       43.09     66.14 o 
  -7   7  12     1133.02     1120.92    101.56 o 
  -6   7  12      496.56      367.66     67.56 o 
  -5   7  12     3361.12     3800.34    209.81 o 
  -4   7  12     2873.39     2808.76     92.11 o 
  -3   7  12      349.51      320.20     22.37 o 
  -2   7  12     2509.36     2343.27     83.45 o 
  -1   7  12      295.26      321.19     46.49 o 
   0   7  12     2928.93     2838.51    109.16 o 
   1   7  12     3142.02     2885.38    117.13 o 
   2   7  12     5336.03     5373.94    225.55 o 
   3   7  12     3003.78     3152.81    189.19 o 
   4   7  12      201.40      179.97     83.02 o 
   5   7  12        1.49        0.00     86.82 o 
   6   7  12      242.12      339.68    108.16 o 
 -10   8  12      791.81      885.20    111.69 o 
  -9   8  12       28.02       98.77     74.79 o 
  -8   8  12     2528.09     2675.27    150.17 o 
  -7   8  12     1328.13     1231.97    104.92 o 
  -6   8  12      656.24      504.74    115.13 o 
  -5   8  12      279.30      604.12    122.27 o 
  -4   8  12     1659.20     1776.36    154.29 o 
  -3   8  12     2376.45     2233.92    114.18 o 
  -2   8  12     2070.10     2033.33     78.16 o 
  -1   8  12    17222.66    17225.15    240.10 o 
   0   8  12       86.63      122.77     43.66 o 
   1   8  12     1711.98     1679.61    113.95 o 
   2   8  12       70.40       12.48     60.95 o 
   3   8  12        1.96        0.00     69.09 o 
   4   8  12      251.24      240.56     83.93 o 
   5   8  12     1211.86     1298.13    154.65 o 
   6   8  12      804.99      759.31    131.13 o 
  -9   9  12       97.11      219.48     80.20 o 
  -8   9  12       86.54      100.81     68.63 o 
  -7   9  12      616.28      514.30     82.10 o 
  -6   9  12      104.14        0.00    118.65 o 
  -5   9  12     1036.48     1306.99    151.03 o 
  -4   9  12      860.57      876.88    122.63 o 
  -3   9  12       44.95       52.74     32.74 o 
  -2   9  12     1218.16     1276.65     63.61 o 
  -1   9  12     1025.55      979.89     66.94 o 
   0   9  12      980.73      904.83     73.11 o 
   1   9  12      816.14      678.84     69.43 o 
   2   9  12      635.06      663.50     72.33 o 
   3   9  12     1268.88     1363.24    135.66 o 
   4   9  12      185.21      131.31     79.22 o 
   5   9  12        3.84        0.00     86.82 o 
  -9  10  12       27.19      110.74     75.63 o 
  -8  10  12     1399.14     1570.78    129.10 o 
  -7  10  12      159.54       68.20     69.82 o 
  -6  10  12      389.86      169.48     99.48 o 
  -5  10  12      468.62      599.42    126.07 o 
  -4  10  12      480.89      546.42    116.48 o 
  -3  10  12      724.16      538.46     99.66 o 
  -2  10  12       69.81        0.00     99.12 o 
  -1  10  12     1504.23     1543.21    156.82 o 
   0  10  12       99.59       61.02     38.56 o 
   1  10  12      481.99      515.11     64.75 o 
   2  10  12       17.52       15.02     46.71 o 
   3  10  12      410.04      501.38     98.40 o 
   4  10  12       59.98       19.90     72.89 o 
   5  10  12      579.01      853.00    137.10 o 
  -8  11  12        1.42        3.30     68.98 o 
  -7  11  12      226.54      240.17     76.15 o 
  -6  11  12       19.29        0.00    120.10 o 
  -5  11  12      508.90      600.50    128.60 o 
  -4  11  12       29.22      105.81     96.77 o 
  -3  11  12      250.07      137.28     87.36 o 
  -2  11  12     1358.91     1266.48    147.41 o 
  -1  11  12      168.97      283.25    101.11 o 
   0  11  12      146.59      187.93     92.43 o 
   1  11  12       15.85       31.30     45.81 o 
   2  11  12     1350.58     1420.71    102.74 o 
   3  11  12      274.56      218.86     80.58 o 
   4  11  12      121.06       82.48     83.38 o 
  -7  12  12       93.55        0.00    118.47 o 
  -6  12  12        3.79        0.00    134.39 o 
  -5  12  12      391.13      520.55    129.87 o 
  -4  12  12       68.25       67.29     96.04 o 
  -3  12  12      376.88      320.69    106.72 o 
  -2  12  12        5.27        0.00    107.44 o 
  -1  12  12       11.22      130.95     98.76 o 
   0  12  12        0.27      115.04     94.96 o 
   1  12  12        9.54       27.67     85.91 o 
   2  12  12      216.63      230.98     98.94 o 
   3  12  12      275.64      301.96     91.88 o 
  -6  13  12     1506.82     1416.24    180.15 o 
  -5  13  12       21.19      124.98    106.17 o 
  -4  13  12      561.11      614.43    137.10 o 
  -3  13  12      162.72      180.69    102.37 o 
  -2  13  12      130.52        0.00    102.37 o 
  -1  13  12       25.32      157.18     95.32 o 
   0  13  12       32.79       71.08     85.01 o 
   1  13  12      503.61      598.15    133.30 o 
   2  13  12      120.42      112.14     93.33 o 
  -4  14  12       10.34       62.58     98.40 o 
  -3  14  12      659.88      645.36    130.41 o 
  -2  14  12      477.22      478.05    120.82 o 
  -1  14  12      408.49      288.13    107.44 o 
   0  14  12      375.07      599.05    138.55 o 
 -11   1  13       11.94       48.71     50.86 o 
 -10   1  13      131.54      137.88     40.90 o 
  -9   1  13        8.06       20.14     32.78 o 
  -8   1  13      744.84      739.30     50.44 o 
  -7   1  13      182.57      170.95     37.30 o 
  -6   1  13      436.43      382.64     47.63 o 
  -5   1  13      168.84      147.42     39.05 o 
  -4   1  13      931.49      911.18     40.13 o 
  -3   1  13      415.15      471.48     29.01 o 
  -2   1  13     1825.03     1850.20     79.61 o 
  -1   1  13      663.35      637.76     32.61 o 
   0   1  13      276.00      309.15     35.88 o 
   1   1  13       54.21       39.15     47.38 o 
   2   1  13      202.27      292.00     70.63 o 
   3   1  13       11.07       25.20     72.53 o 
   4   1  13       12.14       41.57     47.17 o 
   5   1  13        1.89       58.43     72.26 o 
   6   1  13       75.95       77.68     56.59 o 
   7   1  13       21.07       50.26     60.37 o 
 -11   2  13       23.28       30.53     50.66 o 
 -10   2  13      191.48      140.81     50.71 o 
  -9   2  13      518.75      530.82     46.86 o 
  -8   2  13     1645.19     1576.51     65.05 o 
  -7   2  13      328.34      318.06     47.90 o 
  -6   2  13     1496.55     1490.77    182.77 o 
  -5   2  13       56.46       64.39     36.90 o 
  -4   2  13       36.31       24.73     25.63 o 
  -3   2  13      518.86      474.25     27.52 o 
  -2   2  13     1787.57     1854.05     71.05 o 
  -1   2  13     2925.76     2861.30    126.31 o 
   0   2  13     2267.28     2254.11     52.86 o 
   1   2  13      373.17      293.84     55.34 o 
   2   2  13      941.86     1109.22     79.68 o 
   3   2  13     2529.99     2605.30    111.16 o 
   4   2  13      523.77      407.29     60.55 o 
   5   2  13      606.79      557.32     67.18 o 
   6   2  13      267.80      259.75     69.20 o 
   7   2  13      650.42      711.86     94.45 o 
 -11   3  13      216.04      121.65    148.05 o 
 -10   3  13      792.94      799.58     67.85 o 
  -9   3  13       13.48       30.30     32.32 o 
  -8   3  13      600.62      555.37     57.10 o 
  -7   3  13       25.94       98.25     42.35 o 
  -6   3  13       73.89      156.25     56.94 o 
  -5   3  13      391.73      316.17     47.83 o 
  -4   3  13     1158.70     1234.35     88.62 o 
  -3   3  13     1715.16     1533.78     75.30 o 
  -2   3  13     1637.99     1333.65     74.33 o 
  -1   3  13     7592.50     7821.17    169.34 o 
   0   3  13     1079.96     1054.01     73.84 o 
   1   3  13      644.46      605.85     47.60 o 
   2   3  13     2789.80     2788.22    206.46 o 
   3   3  13     2819.36     3127.52    121.71 o 
   4   3  13      915.15      926.79     76.55 o 
   5   3  13       78.10      148.86     84.83 o 
   6   3  13       74.13       82.56     56.86 o 
   7   3  13      186.53      284.90     71.81 o 
 -11   4  13      426.90      457.86     86.13 o 
 -10   4  13      239.80      145.81     66.61 o 
  -9   4  13      485.10      462.96     42.97 o 
  -8   4  13     1939.84     1831.26     85.44 o 
  -7   4  13     1174.39     1204.20    117.01 o 
  -6   4  13     1343.28     1368.23     97.39 o 
  -5   4  13       25.38        0.00     33.31 o 
  -4   4  13      105.60      192.61     35.48 o 
  -3   4  13        0.84        0.00     13.28 o 
  -2   4  13      809.85      725.36     63.58 o 
  -1   4  13     1148.06     1032.46     74.73 o 
   0   4  13     1782.76     1823.48    140.72 o 
   1   4  13      383.45      334.18    123.36 o 
   2   4  13      352.93      341.81     51.95 o 
   3   4  13     2152.99     2204.12    105.48 o 
   4   4  13     2041.40     2178.24    106.20 o 
   5   4  13     1548.66     1587.89    157.54 o 
   6   4  13      658.03      853.36    132.40 o 
   7   4  13      544.38      634.67     90.44 o 
 -11   5  13      238.71      226.16     77.39 o 
 -10   5  13     1268.19     1373.26    120.73 o 
  -9   5  13       24.06       77.21     45.64 o 
  -8   5  13     1054.35     1124.82     97.32 o 
  -7   5  13        0.30        0.00     44.21 o 
  -6   5  13        0.93        0.00     52.23 o 
  -5   5  13     1003.30      995.49     60.69 o 
  -4   5  13     2488.72     2486.16     58.83 o 
  -3   5  13     1736.28     1522.13     90.57 o 
  -2   5  13     4946.43     4801.01    185.85 o 
  -1   5  13     1870.33     1992.64    175.18 o 
   0   5  13        6.11        0.00     48.98 o 
   1   5  13     1470.60     1305.73    112.32 o 
   2   5  13      939.51      950.49    107.08 o 
   3   5  13     3360.51     3259.40    124.62 o 
   4   5  13     1470.96     1709.44     95.91 o 
   5   5  13      171.38      194.26     88.63 o 
   6   5  13      102.65      244.00    102.19 o 
 -11   6  13      203.58      141.18     77.63 o 
 -10   6  13       22.16       39.18     69.84 o 
  -9   6  13       97.45      157.33     72.63 o 
  -8   6  13     1688.68     1680.11     87.72 o 
  -7   6  13     1168.04     1257.65     76.67 o 
  -6   6  13      941.81     1028.52    101.38 o 
  -5   6  13      777.94      878.29     56.12 o 
  -4   6  13       99.40      114.43     24.23 o 
  -3   6  13      398.30      312.99     80.04 o 
  -2   6  13      218.02      303.73    135.02 o 
  -1   6  13      947.02     1193.73     62.30 o 
   0   6  13     3410.11     3453.93    121.54 o 
   1   6  13      667.51      664.01    134.48 o 
   2   6  13      612.08      728.20    100.20 o 
   3   6  13     1664.13     1785.03     97.34 o 
   4   6  13     1719.35     1884.94     99.69 o 
   5   6  13      513.00      497.04    109.61 o 
   6   6  13      874.61      814.84    132.58 o 
 -10   7  13      239.71      217.13     81.18 o 
  -9   7  13       10.16      105.83     71.84 o 
  -8   7  13      169.40      132.09     67.66 o 
  -7   7  13      380.35      325.07     69.51 o 
  -6   7  13        4.81        4.82    100.11 o 
  -5   7  13      143.94      262.59     66.72 o 
  -4   7  13      408.22      304.51     54.35 o 
  -3   7  13      232.73      183.24     30.45 o 
  -2   7  13      964.40      991.95     61.22 o 
  -1   7  13     1202.79     1236.79     74.04 o 
   0   7  13       99.25       87.46     41.78 o 
   1   7  13       55.47       23.19     59.60 o 
   2   7  13      199.59      202.58     72.35 o 
   3   7  13     1782.71     1735.66    149.94 o 
   4   7  13      482.51      530.14    108.71 o 
   5   7  13       80.29       13.02     75.79 o 
   6   7  13        0.19        0.00     98.03 o 
 -10   8  13        7.34       46.61     78.03 o 
  -9   8  13      297.95      441.60     90.66 o 
  -8   8  13      240.89      320.51     80.05 o 
  -7   8  13       33.66        0.00     66.23 o 
  -6   8  13      697.08      447.66    106.72 o 
  -5   8  13       88.00      245.08    100.02 o 
  -4   8  13       66.67      131.31     88.99 o 
  -3   8  13      452.08      311.83     85.73 o 
  -2   8  13      438.95      366.80     74.70 o 
  -1   8  13        1.34       67.16     37.88 o 
   0   8  13       81.45      155.50     46.87 o 
   1   8  13      200.68      134.13     48.78 o 
   2   8  13      151.04      140.30     82.48 o 
   3   8  13      170.60      158.26     77.96 o 
   4   8  13        1.72        0.00     82.84 o 
   5   8  13      159.39       91.52     79.77 o 
  -9   9  13        4.50       82.81     71.90 o 
  -8   9  13      248.76      258.20    111.96 o 
  -7   9  13       15.48        0.00     66.31 o 
  -6   9  13       62.84        0.00    112.87 o 
  -5   9  13       43.50      191.00    107.44 o 
  -4   9  13      154.99      155.01     90.80 o 
  -3   9  13      382.95      281.62     85.73 o 
  -2   9  13      350.08        8.68     91.34 o 
  -1   9  13      447.28      401.31     50.36 o 
   0   9  13      140.52      134.28     44.92 o 
   1   9  13      249.89      176.13     49.19 o 
   2   9  13      286.63      145.73     50.23 o 
   3   9  13      180.18      170.20     76.69 o 
   4   9  13      113.69       52.82     71.99 o 
   5   9  13      136.88       18.45     85.55 o 
  -9  10  13      357.40      390.18     93.16 o 
  -8  10  13      630.43      683.08     98.13 o 
  -7  10  13      451.94      468.28    123.17 o 
  -6  10  13      400.45      396.48    113.77 o 
  -5  10  13       11.81      140.54     99.30 o 
  -4  10  13      245.69      177.98     87.54 o 
  -3  10  13       33.27        0.00     86.10 o 
  -2  10  13     1596.65     1397.07    143.07 o 
  -1  10  13      137.08      186.48     88.27 o 
   0  10  13      752.00      864.50     73.41 o 
   1  10  13        3.83        0.00     47.95 o 
   2  10  13        4.52        0.00     50.19 o 
   3  10  13      122.99      100.57     56.97 o 
   4  10  13      936.56      985.04    135.11 o 
  -8  11  13      334.22      401.29     86.46 o 
  -7  11  13       86.76        0.00    115.58 o 
  -6  11  13       72.01        0.00    118.83 o 
  -5  11  13     1166.29     1575.95    174.36 o 
  -4  11  13     1616.02     1727.52    171.47 o 
  -3  11  13     2959.13     2630.45    199.50 o 
  -2  11  13      498.74      421.98    101.65 o 
  -1  11  13      886.20      964.24    138.55 o 
   0  11  13      150.44       98.94     83.38 o 
   1  11  13      160.14      224.65     93.33 o 
   2  11  13      435.99      402.61     68.90 o 
   3  11  13      611.14      540.20     76.91 o 
  -7  12  13      686.24      773.78    147.23 o 
  -6  12  13      707.16      492.34    113.59 o 
  -5  12  13      106.95      399.01    126.25 o 
  -4  12  13      255.87      257.02    110.15 o 
  -3  12  13       28.96       39.43     88.81 o 
  -2  12  13      594.89      490.89    103.82 o 
  -1  12  13     1078.27     1288.00    159.17 o 
   0  12  13     1758.27     1950.00    189.74 o 
   1  12  13      636.86      650.96    127.70 o 
   2  12  13      852.10      966.05    144.88 o 
  -5  13  13      103.96      240.56    119.74 o 
  -4  13  13      985.86     1026.82    151.93 o 
  -3  13  13      977.38      852.46    143.25 o 
  -2  13  13      787.73      708.30    128.06 o 
  -1  13  13      511.36      516.21    118.83 o 
   0  13  13       77.49      210.90    108.52 o 
   1  13  13      170.69       72.35     90.08 o 
  -3  14  13       30.23       26.59     97.13 o 
  -2  14  13      123.45        0.00    104.36 o 
 -11   0  14     3069.18     3097.10    200.23 o 
 -10   0  14      665.39      658.84     70.67 o 
  -9   0  14      571.55      324.49     81.57 o 
  -8   0  14      500.25      507.66     65.79 o 
  -7   0  14     4879.87     4874.55    218.31 o 
  -6   0  14      104.23      156.82     74.88 o 
  -5   0  14     6094.19     5763.72    202.40 o 
  -4   0  14     1535.43     1430.29     75.90 o 
  -3   0  14        9.57        0.00     38.50 o 
  -2   0  14     4163.70     4071.26    105.16 o 
  -1   0  14      862.58      753.55     73.43 o 
   0   0  14     1974.45     2080.61    152.57 o 
   1   0  14     4303.78     4178.00    194.08 o 
   2   0  14     9421.66     8877.10    274.39 o 
   3   0  14     1389.58     1111.83    118.65 o 
   4   0  14       16.19      114.85     77.78 o 
   5   0  14     1654.02     1559.49    163.33 o 
   6   0  14     1284.30     1090.49    148.32 o 
   7   0  14        5.04       88.99     90.80 o 
 -11   1  14      638.40      684.93     80.71 o 
 -10   1  14     1696.90     1564.80     78.88 o 
  -9   1  14      605.64      562.32     47.53 o 
  -8   1  14     2436.29     2317.98     92.83 o 
  -7   1  14     1534.38     1502.89     75.58 o 
  -6   1  14      168.34       50.81     45.33 o 
  -5   1  14       42.18       55.34     37.92 o 
  -4   1  14     4272.19     4105.40     76.57 o 
  -3   1  14        9.08       28.95     27.36 o 
  -2   1  14     3733.58     3968.83     72.35 o 
  -1   1  14     7274.50     7452.66     97.78 o 
   0   1  14      531.07      568.10     35.89 o 
   1   1  14      174.06      113.26     53.72 o 
   2   1  14      982.14     1009.27     79.67 o 
   3   1  14      129.76      173.17     88.63 o 
   4   1  14     1903.42     2080.40    102.49 o 
   5   1  14     2945.52     3133.53    136.24 o 
   6   1  14      927.26     1109.17    106.28 o 
   7   1  14     1041.40     1169.50    113.74 o 
 -11   2  14      630.28      616.30     75.49 o 
 -10   2  14      192.99      198.48     39.15 o 
  -9   2  14      241.84      220.37     38.51 o 
  -8   2  14       85.35       74.60     42.57 o 
  -7   2  14      864.86      884.98     99.21 o 
  -6   2  14        9.96       58.55     62.31 o 
  -5   2  14      847.75      793.39     52.81 o 
  -4   2  14      966.06      855.11     44.59 o 
  -3   2  14      239.85      278.64     30.65 o 
  -2   2  14     1643.23     1482.04     46.27 o 
  -1   2  14       14.08       34.03     19.08 o 
   0   2  14      578.73      537.95     31.27 o 
   1   2  14      290.82      302.04     59.62 o 
   2   2  14     2662.74     2772.34    116.91 o 
   3   2  14      929.09      914.05     77.50 o 
   4   2  14      218.87      204.90     53.38 o 
   5   2  14        8.91        0.00     78.32 o 
   6   2  14      381.33      376.67     71.45 o 
   7   2  14       13.00        0.00     62.90 o 
 -11   3  14       56.07        2.61    118.20 o 
 -10   3  14      693.32      582.33     59.61 o 
  -9   3  14      501.91      494.16     59.55 o 
  -8   3  14     1410.51     1406.48     78.19 o 
  -7   3  14      118.16      218.97     62.64 o 
  -6   3  14      102.35       95.58     53.29 o 
  -5   3  14      267.31      317.97     38.75 o 
  -4   3  14     5244.34     5204.97    239.60 o 
  -3   3  14       21.14        2.40     16.43 o 
  -2   3  14      690.82      666.10     59.36 o 
  -1   3  14     1741.76     1696.86     88.29 o 
   0   3  14      100.45       91.16     15.65 o 
   1   3  14      284.16      205.70     36.25 o 
   2   3  14      990.95     1007.10     81.53 o 
   3   3  14        1.61       78.10     59.51 o 
   4   3  14       26.72        0.00     50.57 o 
   5   3  14      366.93      454.90    103.28 o 
   6   3  14        3.86        7.15     58.26 o 
 -11   4  14      249.67      235.03     87.81 o 
 -10   4  14      318.70      313.80     79.17 o 
  -9   4  14      134.63      129.44     45.85 o 
  -8   4  14      163.09      141.87     85.93 o 
  -7   4  14       98.65       98.59     58.69 o 
  -6   4  14      634.90      558.11     68.36 o 
  -5   4  14      176.87       68.47     32.48 o 
  -4   4  14       68.24       57.56     41.42 o 
  -3   4  14        0.52        0.00     46.62 o 
  -2   4  14     1062.75      896.13     97.13 o 
  -1   4  14      296.18      323.88     56.26 o 
   0   4  14       24.11       76.52     86.64 o 
   1   4  14      153.91      113.55     85.91 o 
   2   4  14      181.93      225.50     52.04 o 
   3   4  14      432.54      421.26     62.22 o 
   4   4  14       48.89      140.36     51.46 o 
   5   4  14      316.89      315.26     96.77 o 
   6   4  14       68.25       50.10     77.59 o 
 -11   5  14        0.17       18.27     69.14 o 
 -10   5  14       95.55      127.05     71.66 o 
  -9   5  14     1320.15     1186.68     79.09 o 
  -8   5  14       64.89        0.00     49.22 o 
  -7   5  14      231.97      268.02     66.02 o 
  -6   5  14        0.51        0.00     62.24 o 
  -5   5  14     1054.88      955.55     51.91 o 
  -4   5  14       87.57       61.44     21.00 o 
  -3   5  14     1680.45     1604.43     92.97 o 
  -2   5  14     1393.80     1323.95    131.04 o 
  -1   5  14        2.42       53.58     47.93 o 
   0   5  14      325.23      340.72     85.55 o 
   1   5  14     1625.00     1469.28     97.40 o 
   2   5  14        3.51        0.00     46.54 o 
   3   5  14       65.13       69.14     47.06 o 
   4   5  14     1709.52     1759.40    101.30 o 
   5   5  14        4.65        0.00     76.51 o 
   6   5  14      238.76      255.39     99.48 o 
 -10   6  14      968.12     1035.51    112.86 o 
  -9   6  14      198.07      168.15     71.43 o 
  -8   6  14      426.81      546.64     71.96 o 
  -7   6  14       15.52       83.99     59.39 o 
  -6   6  14     2667.15     2891.63    125.13 o 
  -5   6  14       63.29      193.58     63.85 o 
  -4   6  14     1933.48     1986.54    107.23 o 
  -3   6  14      847.13      915.40    115.13 o 
  -2   6  14      506.68      488.27    195.80 o 
  -1   6  14       42.58       65.45     33.97 o 
   0   6  14     1038.19      943.69     98.21 o 
   1   6  14     2135.92     1992.54    113.95 o 
   2   6  14       11.27        1.81     59.87 o 
   3   6  14     5724.78     5734.75    170.20 o 
   4   6  14      716.40      715.36    120.82 o 
   5   6  14      272.92      296.45     97.31 o 
   6   6  14       76.02      148.86     94.78 o 
 -10   7  14      171.88      235.13     84.01 o 
  -9   7  14     1572.87     1562.72    125.64 o 
  -8   7  14      437.09      514.20     98.40 o 
  -7   7  14     1309.24     1348.99     99.24 o 
  -6   7  14      409.01      382.23    113.23 o 
  -5   7  14     1358.72     1438.40    100.62 o 
  -4   7  14       32.89       12.67     22.40 o 
  -3   7  14     3265.88     3093.88    116.78 o 
  -2   7  14     3679.59     3512.07    113.16 o 
  -1   7  14     2409.15     2368.28    100.42 o 
   0   7  14     1532.82     1463.63     86.55 o 
   1   7  14      145.93       90.08     77.14 o 
   2   7  14       18.69       54.80     64.21 o 
   3   7  14       36.92        0.00    122.81 o 
   4   7  14     2635.54     2818.19    203.84 o 
   5   7  14      488.63      594.89    118.11 o 
 -10   8  14      655.86      717.02    107.00 o 
  -9   8  14      396.26      512.75     96.86 o 
  -8   8  14      438.56      458.69     83.57 o 
  -7   8  14       25.62        0.00    102.19 o 
  -6   8  14     2357.93     2533.32    191.55 o 
  -5   8  14      294.22      383.09    109.79 o 
  -4   8  14     1351.71     1447.71    149.04 o 
  -3   8  14     2794.89     2682.18    178.16 o 
  -2   8  14      253.43      228.73     83.38 o 
  -1   8  14        8.22       35.49     41.69 o 
   0   8  14     1098.74     1086.85     80.40 o 
   1   8  14     1051.22     1106.07     85.20 o 
   2   8  14      428.82      409.75    105.00 o 
   3   8  14     5497.90     5493.13    261.91 o 
   4   8  14       89.27       37.26     78.86 o 
   5   8  14      194.42      113.77     83.74 o 
  -9   9  14     1109.41     1367.24    129.35 o 
  -8   9  14      267.31      333.18     81.48 o 
  -7   9  14      963.10     1065.17    147.95 o 
  -6   9  14      127.15       52.82    102.01 o 
  -5   9  14      675.04      639.93    122.81 o 
  -4   9  14        3.51       13.20     78.14 o 
  -3   9  14      806.22      624.56    111.96 o 
  -2   9  14     1734.57     1486.42    149.40 o 
  -1   9  14       32.40       29.31     49.56 o 
   0   9  14     1077.24     1061.48     80.34 o 
   1   9  14     1442.03     1334.38     93.97 o 
   2   9  14       19.92        0.00     52.95 o 
   3   9  14        5.04        0.00     73.80 o 
   4   9  14     2754.91     2838.27    207.82 o 
  -8  10  14        5.31        0.54    101.47 o 
  -7  10  14       16.70        0.00    117.21 o 
  -6  10  14      308.41       62.94    118.83 o 
  -5  10  14      196.16      328.83    117.93 o 
  -4  10  14      724.08      729.10    121.19 o 
  -3  10  14     1079.73      859.33    128.24 o 
  -2  10  14       89.47        0.00    105.81 o 
  -1  10  14      630.54      545.70    113.23 o 
   0  10  14      519.45      621.84    116.84 o 
   1  10  14      441.61      518.46     68.51 o 
   2  10  14       79.14       30.13     49.87 o 
   3  10  14     2537.09     2416.81    194.62 o 
   4  10  14        1.67        6.69     72.53 o 
  -8  11  14        0.87       24.60    112.68 o 
  -7  11  14      220.16       46.48    109.61 o 
  -6  11  14      139.78        0.00    124.44 o 
  -5  11  14       46.32      214.70    112.32 o 
  -4  11  14       91.23       81.94     86.10 o 
  -3  11  14       16.34        0.00     87.00 o 
  -2  11  14       83.88       11.40     94.60 o 
  -1  11  14       27.10      265.16    107.98 o 
   0  11  14      867.25      892.25    134.57 o 
   1  11  14       60.11        0.00     80.67 o 
   2  11  14       94.73        4.52     86.28 o 
   3  11  14      132.87      118.08     60.31 o 
  -6  12  14       67.07        0.00    130.23 o 
  -5  12  14      393.10      651.33    142.89 o 
  -4  12  14        5.97       75.42     94.96 o 
  -3  12  14      348.40      283.79    106.53 o 
  -2  12  14       58.62       18.09    102.74 o 
  -1  12  14      230.19      397.56    116.30 o 
   0  12  14       25.18      112.50     96.59 o 
   1  12  14       85.79       83.02     94.78 o 
   2  12  14      382.71      211.98    104.18 o 
  -5  13  14      134.82      214.34    119.20 o 
  -4  13  14      176.66      264.44    115.04 o 
  -3  13  14        5.80        0.00    101.65 o 
  -2  13  14       25.96        0.00    106.35 o 
  -1  13  14      380.59      352.70    106.53 o 
   0  13  14        2.98       91.34    102.92 o 
 -11   1  15      680.11      633.55     76.59 o 
 -10   1  15       97.07       79.66     38.98 o 
  -9   1  15      117.60      106.23     42.53 o 
  -8   1  15        1.21        0.00     56.80 o 
  -7   1  15       51.95       70.30     44.60 o 
  -6   1  15      571.78      588.29     54.11 o 
  -5   1  15       68.97       50.26     47.53 o 
  -4   1  15      329.20      316.87     40.93 o 
  -3   1  15      327.46      319.06     41.48 o 
  -2   1  15      951.67     1017.74     63.69 o 
  -1   1  15        2.35        0.00     35.09 o 
   0   1  15      191.64      156.98     27.88 o 
   1   1  15      307.51      314.45     59.79 o 
   2   1  15       19.34       54.48    132.58 o 
   3   1  15     1943.15     1889.87    137.55 o 
   4   1  15      121.08      153.39     49.12 o 
   5   1  15       44.56      228.54     98.94 o 
   6   1  15      299.37      301.98     72.15 o 
 -11   2  15      226.24      246.53     94.60 o 
 -10   2  15      360.03      284.25     43.19 o 
  -9   2  15       13.51        0.00     41.80 o 
  -8   2  15        6.67       56.34     55.61 o 
  -7   2  15      143.28      120.49     58.72 o 
  -6   2  15     2404.54     2279.87    110.05 o 
  -5   2  15      854.01      817.73     53.78 o 
  -4   2  15     2821.28     2808.18     62.32 o 
  -3   2  15       52.91      112.37     31.06 o 
  -2   2  15     1199.28     1261.68     93.81 o 
  -1   2  15        5.25       41.56     32.49 o 
   0   2  15       21.65        0.00     28.27 o 
   1   2  15      250.18      170.69     56.41 o 
   2   2  15      338.49      379.69     66.74 o 
   3   2  15      115.25      108.51    134.48 o 
   4   2  15      219.61      148.55     51.59 o 
   5   2  15        3.83        3.98     80.67 o 
   6   2  15        3.20       14.20     57.17 o 
 -11   3  15      139.27       29.45    108.80 o 
 -10   3  15      135.05      163.78     65.87 o 
  -9   3  15      968.42      970.13     71.67 o 
  -8   3  15     1036.98     1139.14     74.67 o 
  -7   3  15      266.15      372.35     71.90 o 
  -6   3  15      591.60      716.72     76.80 o 
  -5   3  15      285.18      238.48     41.89 o 
  -4   3  15      803.88      799.55     50.84 o 
  -3   3  15       85.10      154.35     52.16 o 
  -2   3  15       38.83        0.00     48.78 o 
  -1   3  15     1026.13      971.93     95.86 o 
   0   3  15      493.97      405.84     34.41 o 
   1   3  15      308.67      305.77     61.11 o 
   2   3  15      442.88      411.73     66.91 o 
   3   3  15     2586.49     2568.88    122.62 o 
   4   3  15      775.85      772.50     76.48 o 
   5   3  15      702.70      759.85    128.06 o 
   6   3  15      867.22     1070.26    107.84 o 
 -11   4  15      450.88      535.51     92.82 o 
 -10   4  15      771.49      921.27    102.74 o 
  -9   4  15       23.52       22.88     47.14 o 
  -8   4  15      341.00      393.28     64.56 o 
  -7   4  15      246.84      293.39     64.60 o 
  -6   4  15      244.78      140.94     57.38 o 
  -5   4  15      801.69      713.75     68.30 o 
  -4   4  15      629.99      524.10     80.86 o 
  -3   4  15      213.59      242.84     53.04 o 
  -2   4  15      850.11      855.70    140.09 o 
  -1   4  15      498.09      507.19     64.27 o 
   0   4  15      293.43      246.33     54.75 o 
   1   4  15      369.66      390.14     48.04 o 
   2   4  15     2084.26     2208.77    118.02 o 
   3   4  15      440.15      570.52     66.62 o 
   4   4  15     1177.23     1344.43     93.21 o 
   5   4  15       95.93      165.14     91.52 o 
   6   4  15       11.12        0.00     82.48 o 
 -11   5  15      194.12      155.21     76.63 o 
 -10   5  15       24.04       23.79     67.14 o 
  -9   5  15     1251.03     1220.11     80.91 o 
  -8   5  15     1071.05     1164.00    103.27 o 
  -7   5  15     1266.15     1422.39    122.54 o 
  -6   5  15     1559.45     1567.15     99.88 o 
  -5   5  15      336.51      179.78    148.59 o 
  -4   5  15      758.60      756.94     88.63 o 
  -3   5  15        8.81        0.00     53.25 o 
  -2   5  15      233.62      187.87    159.89 o 
  -1   5  15     1233.23     1228.63     89.29 o 
   0   5  15     1187.54     1190.99     88.46 o 
   1   5  15      943.66      845.34     82.66 o 
   2   5  15      691.65      617.81     66.75 o 
   3   5  15     2000.01     2104.60    111.24 o 
   4   5  15      482.10      454.35    102.19 o 
   5   5  15     1228.07     1267.20    155.73 o 
 -10   6  15      692.91      655.05     98.79 o 
  -9   6  15      287.00      345.07     85.32 o 
  -8   6  15       32.46       73.08     49.56 o 
  -7   6  15      721.51      613.36     78.57 o 
  -6   6  15      830.44      830.63     83.03 o 
  -5   6  15        3.52      150.95     64.73 o 
  -4   6  15     1138.09     1123.99     92.29 o 
  -3   6  15      673.31      632.47    107.62 o 
  -2   6  15     1282.26     1224.79     89.85 o 
  -1   6  15      254.23      329.31     65.68 o 
   0   6  15        3.63        0.00     40.31 o 
   1   6  15      139.27      147.70     58.96 o 
   2   6  15     1301.50     1400.27     91.45 o 
   3   6  15      615.70      649.51     71.66 o 
   4   6  15     2184.14     2183.15    183.59 o 
   5   6  15        3.30        0.00     75.97 o 
 -10   7  15      279.77      327.19     88.15 o 
  -9   7  15      633.80      588.94     93.96 o 
  -8   7  15      478.43      537.28     81.07 o 
  -7   7  15      465.32      523.15     77.47 o 
  -6   7  15      209.83      215.25    181.24 o 
  -5   7  15      327.97      457.46     76.06 o 
  -4   7  15      207.97      386.68     72.30 o 
  -3   7  15      133.86       54.34     44.86 o 
  -2   7  15        0.49        0.00     69.64 o 
  -1   7  15      301.26      309.93     50.02 o 
   0   7  15      444.50      403.56     59.33 o 
   1   7  15      599.48      582.32     65.84 o 
   2   7  15      150.51      121.54     84.56 o 
   3   7  15      127.96      137.94     50.16 o 
   4   7  15       76.87       13.93     74.52 o 
   5   7  15      458.44      348.18    105.09 o 
  -9   8  15        5.96       13.43     70.49 o 
  -8   8  15        1.40       40.33    101.65 o 
  -7   8  15       76.80       54.44     98.03 o 
  -6   8  15       40.69        0.00    108.71 o 
  -5   8  15      943.74     1018.32    136.38 o 
  -4   8  15       38.48       53.90     76.33 o 
  -3   8  15       28.81       16.28     79.40 o 
  -2   8  15      143.38       96.66     77.69 o 
  -1   8  15       50.51      109.63     43.68 o 
   0   8  15      218.85      245.20     52.41 o 
   1   8  15        9.17       11.97     43.12 o 
   2   8  15      334.29      361.90     65.51 o 
   3   8  15        0.49        9.97     52.46 o 
   4   8  15       20.72        0.00     86.10 o 
  -9   9  15       25.32       14.63     82.93 o 
  -8   9  15        4.28       73.25    110.69 o 
  -7   9  15        7.74        0.00    119.92 o 
  -6   9  15       11.58        0.00    113.41 o 
  -5   9  15        6.63      178.34    103.82 o 
  -4   9  15      478.08      509.16    114.31 o 
  -3   9  15      335.14      166.58     81.94 o 
  -2   9  15      464.47      384.54     89.71 o 
  -1   9  15       37.08       96.22     79.95 o 
   0   9  15       39.71       44.43     43.17 o 
   1   9  15       83.00        0.00     48.99 o 
   2   9  15        7.80        0.00     58.26 o 
   3   9  15      393.21      267.78     64.77 o 
   4   9  15       41.24        0.00     79.40 o 
  -8  10  15       43.04       49.38    106.35 o 
  -7  10  15      239.45      125.89    103.10 o 
  -6  10  15      133.65        0.00    119.38 o 
  -5  10  15      445.08      556.55    126.43 o 
  -4  10  15      285.30      218.68     99.48 o 
  -3  10  15      209.99       71.63     82.12 o 
  -2  10  15      106.99        0.00     99.48 o 
  -1  10  15       29.49      150.85     92.97 o 
   0  10  15      321.83      450.19    114.31 o 
   1  10  15      619.99      637.49     74.21 o 
   2  10  15      721.53      759.16     83.35 o 
   3  10  15      274.61      323.67     68.42 o 
  -7  11  15      337.04      170.38    106.90 o 
  -6  11  15     1339.88     1202.09    161.52 o 
  -5  11  15       93.58      323.04    118.83 o 
  -4  11  15       19.65       41.24     88.63 o 
  -3  11  15       97.02        0.00     95.86 o 
  -2  11  15      437.74      238.93     90.08 o 
  -1  11  15     1520.80     1504.51    165.86 o 
   0  11  15      450.60      440.61    112.68 o 
   1  11  15      340.51      331.36    107.62 o 
   2  11  15       42.69        0.00     84.47 o 
  -6  12  15      149.22        0.00    128.06 o 
  -5  12  15     1069.23     1296.50    172.01 o 
  -4  12  15     1137.47     1156.69    161.88 o 
  -3  12  15      671.77      682.62    132.76 o 
  -2  12  15     1016.11      860.60    139.45 o 
  -1  12  15      296.37      440.79    122.27 o 
   0  12  15       59.99      135.11     99.12 o 
   1  12  15        4.87        0.36     84.11 o 
  -4  13  15      273.11      259.01    114.67 o 
  -3  13  15       13.75        0.00     98.58 o 
  -2  13  15      145.26       57.88     96.41 o 
  -1  13  15      367.15      220.30    106.35 o 
 -11   0  16        2.43        2.17     67.83 o 
 -10   0  16     1494.87     1219.85     92.01 o 
  -9   0  16     3155.54     2761.91    133.07 o 
  -8   0  16     5537.92     5254.39    171.30 o 
  -7   0  16     1191.54     1190.64    137.64 o 
  -6   0  16     3292.90     3104.70    124.99 o 
  -5   0  16     6685.49     6143.59    160.72 o 
  -4   0  16     4873.56     4911.85    134.86 o 
  -3   0  16     2453.55     2158.64     87.75 o 
  -2   0  16      919.41      877.32     59.78 o 
  -1   0  16     2373.34     2096.16     84.96 o 
   0   0  16      763.05      686.06     56.53 o 
   1   0  16     1288.15     1616.11    146.15 o 
   2   0  16      294.81      251.78     83.02 o 
   3   0  16       20.20        8.14     74.16 o 
   4   0  16     4388.12     4431.22    218.50 o 
   5   0  16      303.52      228.81     99.12 o 
   6   0  16      952.32     1036.59    154.47 o 
 -11   1  16      110.24       73.28     48.54 o 
 -10   1  16      882.01      819.54     69.27 o 
  -9   1  16     1433.18     1298.77     99.47 o 
  -8   1  16      794.23      706.75     78.75 o 
  -7   1  16       18.73        0.00     62.22 o 
  -6   1  16     4916.40     5097.70    123.83 o 
  -5   1  16       17.15       24.00     40.07 o 
  -4   1  16     1677.22     1727.43     53.83 o 
  -3   1  16     2474.12     2566.93     66.34 o 
  -2   1  16      479.46      515.47     65.81 o 
  -1   1  16       31.22       25.24     31.93 o 
   0   1  16     2315.04     2549.54     84.53 o 
   1   1  16      795.54      950.83    121.82 o 
   2   1  16     1816.84     2047.63    112.72 o 
   3   1  16     4032.03     4301.20    154.10 o 
   4   1  16      308.73      463.55     74.51 o 
   5   1  16      779.82      686.42    126.25 o 
   6   1  16      125.02      164.11     69.70 o 
 -11   2  16        3.97        0.00     80.31 o 
 -10   2  16        3.70        0.00     45.49 o 
  -9   2  16     1901.96     2097.01    118.80 o 
  -8   2  16        5.48       21.51     58.23 o 
  -7   2  16      386.08      472.02     81.30 o 
  -6   2  16       70.58       38.81     50.60 o 
  -5   2  16     7989.85     8044.95    158.49 o 
  -4   2  16     1581.00     1532.43     48.13 o 
  -3   2  16     1375.06     1534.76     57.01 o 
  -2   2  16      738.49      674.96     55.92 o 
  -1   2  16       23.32       15.74     48.98 o 
   0   2  16      532.81      520.54     35.95 o 
   1   2  16        7.02        0.00     37.96 o 
   2   2  16      278.77      419.28     76.87 o 
   3   2  16     1245.46     1153.15    160.98 o 
   4   2  16     1352.96     1335.29     98.93 o 
   5   2  16       91.63       16.82     75.61 o 
   6   2  16      418.66      451.89     81.85 o 
 -11   3  16       22.21        0.00     80.85 o 
 -10   3  16      959.06      915.22     75.90 o 
  -9   3  16      242.48      222.39     56.38 o 
  -8   3  16      117.82      131.41     86.64 o 
  -7   3  16        2.69       51.82     57.85 o 
  -6   3  16     1929.68     2035.84    109.50 o 
  -5   3  16       44.64       32.78    122.63 o 
  -4   3  16      163.53      259.97     82.91 o 
  -3   3  16      894.75      927.28     76.22 o 
  -2   3  16      126.79       17.08     98.21 o 
  -1   3  16      243.93      333.16     55.71 o 
   0   3  16       34.01       29.22     51.10 o 
   1   3  16      222.09      254.96     43.44 o 
   2   3  16       55.89       57.38     52.93 o 
   3   3  16      830.60      854.81     79.84 o 
   4   3  16       34.13       13.83     78.77 o 
   5   3  16      465.29      408.96    109.43 o 
 -11   4  16       25.80       30.64     71.49 o 
 -10   4  16       53.77      128.82     83.38 o 
  -9   4  16      311.36      318.52     55.38 o 
  -8   4  16      223.21      239.56     65.34 o 
  -7   4  16      237.64      299.22     63.97 o 
  -6   4  16        3.94        0.00     56.23 o 
  -5   4  16        4.96        0.00     68.34 o 
  -4   4  16      878.22      948.83    130.50 o 
  -3   4  16      385.51      348.26     58.32 o 
  -2   4  16        4.90        0.00     75.70 o 
  -1   4  16      219.03      220.25     56.07 o 
   0   4  16      281.02      289.19     47.64 o 
   1   4  16      325.17      288.53     46.72 o 
   2   4  16      488.41      446.75     64.25 o 
   3   4  16       80.36      106.38     52.03 o 
   4   4  16      296.80      299.81     61.05 o 
   5   4  16      115.73      217.77    102.37 o 
 -10   5  16      276.29      254.78     93.42 o 
  -9   5  16       76.99       58.95     48.03 o 
  -8   5  16        1.02       19.25     63.63 o 
  -7   5  16      342.27      372.81     69.42 o 
  -6   5  16       37.43        0.00     62.28 o 
  -5   5  16     1868.07     1686.93    103.28 o 
  -4   5  16      124.17      141.35    121.37 o 
  -3   5  16      264.14      256.14     58.85 o 
  -2   5  16      232.78      170.78    109.97 o 
  -1   5  16      740.68      761.70     81.02 o 
   0   5  16       49.91      123.75    111.06 o 
   1   5  16        5.40        0.00     47.26 o 
   2   5  16     1771.25     1842.08    104.32 o 
   3   5  16      177.55      170.17     55.32 o 
   4   5  16        4.91        0.00     74.52 o 
   5   5  16      114.39      107.26     91.16 o 
 -10   6  16      621.11      615.92     98.52 o 
  -9   6  16      132.96      216.74     73.31 o 
  -8   6  16     1971.94     2160.25    126.05 o 
  -7   6  16      460.93      463.27     74.77 o 
  -6   6  16      324.21      353.99     68.10 o 
  -5   6  16      504.65      721.98     84.97 o 
  -4   6  16      977.68     1094.91     90.49 o 
  -3   6  16        3.44       40.52     56.60 o 
  -2   6  16     1003.13      873.65    174.09 o 
  -1   6  16     1336.26     1359.96     98.80 o 
   0   6  16       38.84        0.00     41.15 o 
   1   6  16        0.97        0.00     46.66 o 
   2   6  16      224.88      186.74     46.79 o 
   3   6  16      139.15      123.51     51.53 o 
   4   6  16        2.77       43.41     74.52 o 
   5   6  16      478.03      452.37    115.04 o 
 -10   7  16       61.37       21.04     71.96 o 
  -9   7  16      271.83      309.47    135.29 o 
  -8   7  16      123.55      210.51     70.96 o 
  -7   7  16      540.05      561.16     81.07 o 
  -6   7  16      379.69      448.03    121.09 o 
  -5   7  16     1633.08     1749.96    114.31 o 
  -4   7  16     2046.91     2087.89    118.25 o 
  -3   7  16        2.90       36.24    147.32 o 
  -2   7  16     1252.40     1198.28    114.76 o 
  -1   7  16      750.37      767.78     70.15 o 
   0   7  16      513.75      526.78     64.92 o 
   1   7  16      164.96      153.81     49.81 o 
   2   7  16     4424.31     4346.76    165.06 o 
   3   7  16       93.42      112.41     53.89 o 
   4   7  16      731.86      820.08    132.22 o 
  -9   8  16       51.11      270.23    131.86 o 
  -8   8  16     2039.87     2203.22    204.75 o 
  -7   8  16      154.11      124.98    102.56 o 
  -6   8  16      185.06        0.18    109.97 o 
  -5   8  16     2105.52     2203.40    181.60 o 
  -4   8  16     1545.14     1702.93    157.72 o 
  -3   8  16      220.00      156.46     77.41 o 
  -2   8  16      963.25      922.06    117.75 o 
  -1   8  16     1471.45     1400.96    155.10 o 
   0   8  16       30.80       12.72     45.41 o 
   1   8  16      983.06      934.10     82.00 o 
   2   8  16       80.70       75.63     54.09 o 
   3   8  16      317.66      393.04    106.53 o 
   4   8  16      306.73      274.75     94.42 o 
  -9   9  16       90.21      132.22    126.61 o 
  -8   9  16       17.49      101.83    107.08 o 
  -7   9  16      613.51      554.92    129.69 o 
  -6   9  16      376.66      178.88    104.91 o 
  -5   9  16      600.90      807.24    135.11 o 
  -4   9  16      379.43      554.20    116.66 o 
  -3   9  16       12.27        0.00     96.59 o 
  -2   9  16      463.61      336.24     90.26 o 
  -1   9  16      534.11      538.28    111.24 o 
   0   9  16      481.02      538.65     68.03 o 
   1   9  16       40.82       15.19     47.80 o 
   2   9  16     1671.99     1750.53    114.07 o 
   3   9  16        3.11        0.00     61.45 o 
  -8  10  16      461.20      409.14    132.94 o 
  -7  10  16      441.67      520.37    133.12 o 
  -6  10  16      343.34      104.54    105.09 o 
  -5  10  16        0.26      183.23    107.62 o 
  -4  10  16        3.22        0.00     83.56 o 
  -3  10  16       69.97        0.00     88.81 o 
  -2  10  16       99.69        0.00    100.02 o 
  -1  10  16      822.81      914.32    139.09 o 
   0  10  16        7.59       43.23     77.23 o 
   1  10  16      506.87      630.16    124.80 o 
   2  10  16      246.37      137.81     63.94 o 
  -7  11  16      126.07        0.00    122.99 o 
  -6  11  16      134.78       26.05    100.93 o 
  -5  11  16        1.11      254.49    116.66 o 
  -4  11  16       19.53        0.00     86.82 o 
  -3  11  16        6.51       15.74     87.90 o 
  -2  11  16      401.94      208.19     97.85 o 
  -1  11  16      149.31      294.82    109.07 o 
   0  11  16       22.51       50.64     84.47 o 
   1  11  16       72.60       95.50     93.15 o 
  -5  12  16      167.41      462.86    132.94 o 
  -4  12  16      148.15      206.56    112.14 o 
  -3  12  16       67.83       16.28     96.41 o 
  -2  12  16        0.12        0.00    111.42 o 
  -1  12  16       22.24      217.95    104.91 o 
   0  12  16        5.58        7.96     87.00 o 
 -11   1  17       31.11        0.00     83.29 o 
 -10   1  17        1.29        0.00     58.62 o 
  -9   1  17      607.52      598.21     77.75 o 
  -8   1  17      582.80      550.55     80.22 o 
  -7   1  17      461.22      476.96     56.22 o 
  -6   1  17      589.56      603.13     57.33 o 
  -5   1  17     2597.72     2574.96     86.78 o 
  -4   1  17        5.14        0.00     35.38 o 
  -3   1  17      890.93      843.33     43.77 o 
  -2   1  17      871.08      886.40     70.10 o 
  -1   1  17      524.28      547.22     56.24 o 
   0   1  17      722.17      696.36     41.94 o 
   1   1  17      235.59      174.03     30.76 o 
   2   1  17       13.90        0.00     59.10 o 
   3   1  17       53.79      107.43    133.12 o 
   4   1  17      183.86      396.43     70.09 o 
   5   1  17       12.12       23.68     59.21 o 
 -11   2  17       19.47        0.00     83.47 o 
 -10   2  17        8.09        1.28     60.93 o 
  -9   2  17     2103.21     2018.47    121.39 o 
  -8   2  17      252.28      273.49     68.19 o 
  -7   2  17     1561.29     1705.16    107.53 o 
  -6   2  17       85.39      141.43     58.22 o 
  -5   2  17      224.45      191.73     39.48 o 
  -4   2  17       12.88       50.14     39.95 o 
  -3   2  17      105.49      209.89     34.06 o 
  -2   2  17        7.90        2.24     30.97 o 
  -1   2  17     1828.69     1722.19     78.74 o 
   0   2  17       19.00       30.11     24.15 o 
   1   2  17       14.96        6.66     51.04 o 
   2   2  17      743.51      977.91     89.89 o 
   3   2  17      149.06      135.43    181.60 o 
   4   2  17      102.77       75.41     54.33 o 
   5   2  17      529.04      459.96    115.58 o 
 -11   3  17      420.44      390.26     83.03 o 
 -10   3  17      352.43      415.94     77.44 o 
  -9   3  17      123.03      223.57     69.73 o 
  -8   3  17      408.98      452.50     77.31 o 
  -7   3  17      844.11      893.36     86.99 o 
  -6   3  17       10.96       65.39     58.15 o 
  -5   3  17     3269.41     3353.45    133.90 o 
  -4   3  17       19.76      145.43     79.49 o 
  -3   3  17      825.45      785.78     72.40 o 
  -2   3  17      167.35       89.66     44.00 o 
  -1   3  17      324.25      273.16     60.76 o 
   0   3  17        0.63        0.00     59.16 o 
   1   3  17       14.50        0.00     39.53 o 
   2   3  17      548.58      690.05     81.01 o 
   3   3  17      184.53      130.89     70.63 o 
   4   3  17      493.75      525.27     73.66 o 
   5   3  17      124.92      195.16     94.24 o 
 -10   4  17        5.44       28.40    107.26 o 
  -9   4  17     1426.81     1199.76    205.56 o 
  -8   4  17      693.62      732.31    204.84 o 
  -7   4  17      894.32      893.20     86.78 o 
  -6   4  17     1273.35     1426.82    155.46 o 
  -5   4  17      250.12       51.14     60.20 o 
  -4   4  17      126.70      204.55    154.10 o 
  -3   4  17      961.29      909.46     79.92 o 
  -2   4  17      572.25      472.19     61.84 o 
  -1   4  17      666.65      810.91     79.77 o 
   0   4  17      980.20     1048.94     71.13 o 
   1   4  17       24.72        3.56     58.27 o 
   2   4  17      687.48      646.02     72.40 o 
   3   4  17      295.81      221.30     59.80 o 
   4   4  17        1.68        0.00     79.58 o 
   5   4  17      572.49      621.66    125.89 o 
 -10   5  17      861.52      933.49    165.68 o 
  -9   5  17      350.30      400.52     78.46 o 
  -8   5  17      689.36      749.18    146.24 o 
  -7   5  17      159.84      178.30     61.91 o 
  -6   5  17       14.32        0.00     62.48 o 
  -5   5  17     5351.85     5339.26    195.43 o 
  -4   5  17      236.96      285.69     74.43 o 
  -3   5  17     1158.20     1011.93     87.44 o 
  -2   5  17     1469.19     1353.24    192.45 o 
  -1   5  17       24.10      122.14     58.11 o 
   0   5  17        8.13       96.06    165.41 o 
   1   5  17      124.95       46.11     38.69 o 
   2   5  17      724.17      654.71     60.37 o 
   3   5  17      601.28      643.79     77.44 o 
   4   5  17      475.81      478.05    115.58 o 
 -10   6  17        2.83       35.45    115.58 o 
  -9   6  17      954.00     1003.80    100.66 o 
  -8   6  17      294.83      314.12     73.82 o 
  -7   6  17     1133.48     1187.48     99.26 o 
  -6   6  17      837.72      848.62     86.06 o 
  -5   6  17       12.97      120.79    105.45 o 
  -4   6  17       15.08       39.39     58.23 o 
  -3   6  17      189.48      133.73     61.14 o 
  -2   6  17      101.35       68.96     86.37 o 
  -1   6  17      533.43      738.35    126.16 o 
   0   6  17      848.40      847.20     75.56 o 
   1   6  17       85.85       81.46     47.32 o 
   2   6  17      691.84      622.15     58.20 o 
   3   6  17        4.74       39.13     49.56 o 
   4   6  17       23.60       31.11     78.68 o 
  -9   7  17       22.88      122.78     69.77 o 
  -8   7  17        9.10       69.62     63.56 o 
  -7   7  17      189.65      142.48     67.32 o 
  -6   7  17      137.63      142.00    167.31 o 
  -5   7  17     1387.48     1566.66    111.89 o 
  -4   7  17        4.58       78.89     62.42 o 
  -3   7  17      183.32      163.26     62.49 o 
  -2   7  17      164.16      127.13     76.06 o 
  -1   7  17       69.96       58.82     42.76 o 
   0   7  17      161.32      166.47     50.69 o 
   1   7  17      183.50      132.53     48.04 o 
   2   7  17       85.36       46.06     59.74 o 
   3   7  17      104.96      173.82     85.55 o 
   4   7  17      195.08      189.74     90.26 o 
  -9   8  17       16.08       51.19    117.21 o 
  -8   8  17       30.92       20.98    104.73 o 
  -7   8  17        2.24        0.00    103.64 o 
  -6   8  17      107.00        0.00    102.01 o 
  -5   8  17       15.93      252.32    106.72 o 
  -4   8  17      134.41       70.54     82.30 o 
  -3   8  17       20.66        0.00     87.72 o 
  -2   8  17        4.46        0.00     93.33 o 
  -1   8  17      136.16      114.91     46.37 o 
   0   8  17       15.03       16.82     43.66 o 
   1   8  17       25.69       17.44     46.98 o 
   2   8  17       56.34       56.75     50.23 o 
   3   8  17      178.74      253.31     65.56 o 
  -8   9  17      160.28      138.19    111.60 o 
  -7   9  17      128.26       55.53    101.47 o 
  -6   9  17      752.40      536.29    116.30 o 
  -5   9  17        0.93      101.83     98.40 o 
  -4   9  17       18.14       80.85     91.70 o 
  -3   9  17        8.79        0.00     95.32 o 
  -2   9  17      103.85        0.00    103.64 o 
  -1   9  17        1.16       39.61     86.64 o 
   0   9  17       52.73       84.29     84.11 o 
   1   9  17       77.58        0.00     45.92 o 
   2   9  17        8.99        0.00     53.92 o 
  -7  10  17      395.45      356.68    118.11 o 
  -6  10  17      102.41       14.65    107.44 o 
  -5  10  17      126.65      424.51    121.91 o 
  -4  10  17      117.42      109.25     93.15 o 
  -3  10  17      105.95       45.58     85.01 o 
  -2  10  17      194.53      122.27     85.01 o 
  -1  10  17      815.02      850.47    138.91 o 
   0  10  17      431.02      470.27    111.78 o 
   1  10  17       27.85       34.55     86.46 o 
   2  10  17       96.83        0.00     87.18 o 
  -6  11  17       20.93        0.00     97.49 o 
  -5  11  17     2544.67     2512.70    215.96 o 
  -4  11  17      277.75      229.17    106.53 o 
  -3  11  17     1047.75      866.38    133.85 o 
  -2  11  17      395.71      266.79     94.60 o 
  -1  11  17        1.25       61.32     92.79 o 
   0  11  17       36.62      122.27     96.95 o 
  -4  12  17       12.40       44.13     94.60 o 
  -3  12  17       29.40       24.24     92.25 o 
  -2  12  17      234.10      194.44     98.03 o 
 -11   0  18     3458.58     3207.07    210.36 o 
 -10   0  18      173.94      109.43     85.19 o 
  -9   0  18        0.07        0.00     63.01 o 
  -8   0  18        1.46        0.00     57.86 o 
  -7   0  18       28.73        0.00     57.92 o 
  -6   0  18      390.76      368.02     90.35 o 
  -5   0  18     5746.47     5480.14    157.79 o 
  -4   0  18     1566.69     1403.62     81.86 o 
  -3   0  18      551.65      336.68     71.81 o 
  -2   0  18      730.22      727.72     61.20 o 
  -1   0  18     3408.24     2903.22    104.60 o 
   0   0  18      522.26      523.75     66.92 o 
   1   0  18      744.15      401.76     82.66 o 
   2   0  18     3299.14     2737.88    191.36 o 
   3   0  18      445.02      327.74     99.48 o 
   4   0  18       52.29      178.16     93.33 o 
   5   0  18       24.12        1.27     82.66 o 
 -11   1  18      366.14      280.35     94.24 o 
 -10   1  18     1172.73     1188.44     81.95 o 
  -9   1  18     1013.98      964.53     93.01 o 
  -8   1  18     2782.31     2917.66    137.98 o 
  -7   1  18     1321.63     1438.68     79.71 o 
  -6   1  18      161.68      147.46     39.21 o 
  -5   1  18     1454.40     1339.56     62.80 o 
  -4   1  18     4804.73     4922.62     99.30 o 
  -3   1  18       98.18       74.25     37.72 o 
  -2   1  18     2967.70     3357.19     92.03 o 
  -1   1  18     1862.37     2060.44     80.38 o 
   0   1  18      133.82      189.93     31.80 o 
   1   1  18      302.05      235.99     48.41 o 
   2   1  18      114.67      111.80    104.00 o 
   3   1  18      534.38      716.38     83.93 o 
   4   1  18       59.12      178.25     67.34 o 
   5   1  18     1157.52     1387.47    120.09 o 
 -11   2  18     1358.24     1397.97    175.63 o 
 -10   2  18      117.52      151.81     88.00 o 
  -9   2  18       19.56       68.28     64.58 o 
  -8   2  18       40.84      115.69     62.74 o 
  -7   2  18      709.44      782.05     85.13 o 
  -6   2  18       12.30        0.00     40.95 o 
  -5   2  18     2660.25     2639.71     86.47 o 
  -4   2  18      160.23      153.91     43.46 o 
  -3   2  18      564.34      643.74     43.25 o 
  -2   2  18     1594.89     1594.76     83.05 o 
  -1   2  18     1941.06     1796.09     81.52 o 
   0   2  18      255.12      218.32     45.88 o 
   1   2  18        3.69        6.95     41.43 o 
   2   2  18     1190.09     1456.05    107.25 o 
   3   2  18        4.69       36.94    129.96 o 
   4   2  18       53.58       66.62     56.83 o 
 -10   3  18      406.78      539.85     85.30 o 
  -9   3  18        8.54      101.35     65.97 o 
  -8   3  18     1092.66     1174.71    101.94 o 
  -7   3  18        3.90      117.48     67.01 o 
  -6   3  18      235.08      278.03     95.41 o 
  -5   3  18      472.67      471.87     75.42 o 
  -4   3  18     1192.79     1375.44     94.76 o 
  -3   3  18       50.80        0.00    106.72 o 
  -2   3  18        2.90        0.00     46.85 o 
  -1   3  18      502.33      565.38     57.60 o 
   0   3  18       34.71        0.00     42.51 o 
   1   3  18      378.74      367.28     51.00 o 
   2   3  18       13.12      134.90     63.30 o 
   3   3  18      293.44      189.54     80.67 o 
   4   3  18       39.14        0.00     85.55 o 
 -10   4  18      260.66      244.70    124.71 o 
  -9   4  18      257.17      252.53    134.12 o 
  -8   4  18       11.49       11.09     72.35 o 
  -7   4  18       39.66        0.00     81.66 o 
  -6   4  18       59.45        2.39     67.38 o 
  -5   4  18      350.84      286.70     59.31 o 
  -4   4  18       36.19      101.82    190.46 o 
  -3   4  18      170.25      111.08     55.32 o 
  -2   4  18      179.38       98.58     54.78 o 
  -1   4  18       14.93        0.00     68.61 o 
   0   4  18        1.80        0.00     56.25 o 
   1   4  18       44.18       18.17     43.68 o 
   2   4  18      194.57      202.64     60.64 o 
   3   4  18      341.19      381.24     69.17 o 
   4   4  18        1.09        0.00     80.13 o 
 -10   5  18        1.08       48.66    120.46 o 
  -9   5  18      909.03      978.20     99.70 o 
  -8   5  18       48.23       82.02     99.93 o 
  -7   5  18      466.56      411.74     85.64 o 
  -6   5  18        3.82        0.00     64.65 o 
  -5   5  18     1493.12     1525.92    104.45 o 
  -4   5  18      304.51      348.37     77.50 o 
  -3   5  18      639.18      688.89     78.15 o 
  -2   5  18      230.18      202.08     92.43 o 
  -1   5  18      245.78      370.16    100.66 o 
   0   5  18      472.18      386.01     61.33 o 
   1   5  18      501.60      448.27     52.14 o 
   2   5  18       81.69       73.64     39.54 o 
   3   5  18       79.26       60.39     51.50 o 
   4   5  18     1228.53     1504.69    170.56 o 
  -9   6  18       31.11       93.30     69.32 o 
  -8   6  18       81.31      172.04     70.72 o 
  -7   6  18        3.22        0.00     62.88 o 
  -6   6  18     1188.82     1234.38    101.42 o 
  -5   6  18      567.08      847.60    182.14 o 
  -4   6  18      892.12      931.22     91.89 o 
  -3   6  18     1591.79     1565.91    105.17 o 
  -2   6  18      133.86       47.17    107.89 o 
  -1   6  18      202.61      334.71    103.55 o 
   0   6  18      606.16      619.60     70.70 o 
   1   6  18      409.21      350.26     50.85 o 
   2   6  18       15.88        0.00     43.61 o 
   3   6  18     1565.79     1567.99    164.41 o 
  -9   7  18     2080.96     2208.23    136.11 o 
  -8   7  18      367.27      385.82     78.92 o 
  -7   7  18     1818.70     1772.72    121.37 o 
  -6   7  18      255.05      292.62    189.37 o 
  -5   7  18     2849.79     2965.28    144.88 o 
  -4   7  18       26.46       32.19     59.40 o 
  -3   7  18      829.73      849.03    193.35 o 
  -2   7  18     1250.26     1264.60    132.48 o 
  -1   7  18     1352.72     1127.25     85.67 o 
   0   7  18      790.35      867.77     81.66 o 
   1   7  18        9.81       15.90     46.37 o 
   2   7  18       50.67        2.36     41.79 o 
   3   7  18       77.14        0.00     87.00 o 
  -8   8  18      820.92      872.17    151.75 o 
  -7   8  18       60.50      118.60     77.78 o 
  -6   8  18     2597.56     2796.19    268.33 o 
  -5   8  18     1074.54     1320.54    109.76 o 
  -4   8  18        6.77       46.12     86.10 o 
  -3   8  18     1709.68     1778.17    163.69 o 
  -2   8  18      173.73       37.44     86.28 o 
  -1   8  18      217.11      216.01     51.79 o 
   0   8  18      218.69      279.43     83.74 o 
   1   8  18      280.49      431.29     68.13 o 
   2   8  18       32.50       18.17     42.40 o 
  -8   9  18      268.32      331.90    130.77 o 
  -7   9  18      975.26      976.18    150.67 o 
  -6   9  18      385.98      207.82    104.36 o 
  -5   9  18     2331.80     2385.18    201.31 o 
  -4   9  18       46.83       90.08     90.44 o 
  -3   9  18      355.98      348.36     99.30 o 
  -2   9  18      717.22      576.08    110.51 o 
  -1   9  18       34.34      189.74     94.42 o 
   0   9  18      414.55      494.33    111.96 o 
   1   9  18      514.06      411.76     68.24 o 
   2   9  18      172.05      172.74     61.77 o 
  -7  10  18       15.34        0.00    123.90 o 
  -6  10  18      336.45      294.10    121.37 o 
  -5  10  18       53.69      227.36    111.60 o 
  -4  10  18       58.88      119.20     99.84 o 
  -3  10  18      592.40      554.38    115.04 o 
  -2  10  18       40.20        0.00    113.05 o 
  -1  10  18      167.20      258.83    102.74 o 
   0  10  18      443.98      641.38    129.51 o 
   1  10  18      460.64      735.61    137.46 o 
  -5  11  18      762.59     1038.03    161.34 o 
  -4  11  18       30.34        7.60     90.44 o 
  -3  11  18      200.32      310.92    110.33 o 
  -2  11  18      150.55        0.00    105.99 o 
  -1  11  18       51.18      162.24    104.00 o 
 -10   1  19       32.82        0.00     50.29 o 
  -9   1  19        3.33        0.00     51.19 o 
  -8   1  19      352.85      312.22     47.05 o 
  -7   1  19      270.05      215.85     42.74 o 
  -6   1  19     1037.16     1019.59     59.58 o 
  -5   1  19       79.75       79.75     40.20 o 
  -4   1  19     1216.01     1210.92     57.69 o 
  -3   1  19      349.50      413.23     43.05 o 
  -2   1  19      158.02      249.78     66.51 o 
  -1   1  19      318.87      285.36    100.29 o 
   0   1  19      324.12      307.37     52.76 o 
   1   1  19      414.39      421.83     52.40 o 
   2   1  19      415.74      326.68     69.36 o 
   3   1  19      294.99      399.14     76.91 o 
   4   1  19       74.39      192.98     85.10 o 
 -10   2  19      302.85      288.91     72.23 o 
  -9   2  19       61.48       91.67     64.51 o 
  -8   2  19      288.59      366.21     73.87 o 
  -7   2  19       63.14      137.64     62.85 o 
  -6   2  19      113.61      114.77     66.27 o 
  -5   2  19     5462.41     5456.71    168.23 o 
  -4   2  19      853.59      755.82     96.45 o 
  -3   2  19      298.84      433.08     62.84 o 
  -2   2  19      255.32      226.77     56.88 o 
  -1   2  19       81.49       82.53     46.63 o 
   0   2  19       18.94       15.31     39.47 o 
   1   2  19       16.57       60.67     42.69 o 
   2   2  19      110.18      128.47     51.82 o 
   3   2  19      165.82      154.89     63.93 o 
   4   2  19      242.26      279.99    104.73 o 
 -10   3  19       10.06      127.79     70.74 o 
  -9   3  19      500.90      645.32     89.76 o 
  -8   3  19      822.04     1044.66    110.60 o 
  -7   3  19     1161.23     1351.24    104.71 o 
  -6   3  19      433.65      634.08    125.44 o 
  -5   3  19       96.41      124.41    106.26 o 
  -4   3  19       29.24      170.98     64.44 o 
  -3   3  19      136.21        0.00    112.59 o 
  -2   3  19       57.04        1.69     42.54 o 
  -1   3  19     3281.02     2984.98    107.55 o 
   0   3  19      238.85      240.05     49.89 o 
   1   3  19      254.96      256.88     48.31 o 
   2   3  19      189.74      294.32    113.78 o 
   3   3  19      703.66      537.46    102.37 o 
   4   3  19       65.02       55.17     83.20 o 
 -10   4  19      396.50      389.34     99.12 o 
  -9   4  19      633.84      518.25    136.29 o 
  -8   4  19      522.96      529.45    138.19 o 
  -7   4  19       92.56      124.92     90.35 o 
  -6   4  19      195.79       36.09     74.79 o 
  -5   4  19     7170.80     6950.24    198.22 o 
  -4   4  19      298.09      432.73    177.35 o 
  -3   4  19     1416.57     1409.69     96.95 o 
  -2   4  19      289.99      314.22     61.54 o 
  -1   4  19       28.64      134.72     61.36 o 
   0   4  19      201.62      223.32     53.09 o 
   1   4  19       46.73       77.88     44.61 o 
   2   4  19      227.88      229.50     47.69 o 
   3   4  19      552.27      647.91     81.72 o 
 -10   5  19        4.19       49.92    113.41 o 
  -9   5  19      621.99      641.26    100.02 o 
  -8   5  19     1045.85     1133.71    118.20 o 
  -7   5  19     1806.44     1945.99    164.41 o 
  -6   5  19     1014.97     1064.99     96.64 o 
  -5   5  19      283.53      370.15     73.16 o 
  -4   5  19        5.69       41.17     72.26 o 
  -3   5  19        2.34        0.00     54.03 o 
  -2   5  19       43.82       75.47     84.47 o 
  -1   5  19     4461.75     4498.95    166.22 o 
   0   5  19      488.55      588.09     68.10 o 
   1   5  19      572.04      597.16     60.03 o 
   2   5  19      455.60      415.97     55.85 o 
   3   5  19      120.43       74.52     53.40 o 
  -9   6  19      420.34      537.70     89.45 o 
  -8   6  19      239.28      230.22    106.35 o 
  -7   6  19       25.39        0.00     62.33 o 
  -6   6  19        5.44        0.00     67.07 o 
  -5   6  19     2102.58     2505.79    278.64 o 
  -4   6  19      309.55      324.64     74.61 o 
  -3   6  19      427.05      369.56     67.95 o 
  -2   6  19      425.16      248.04    169.75 o 
  -1   6  19       67.99      211.58    144.52 o 
   0   6  19      170.91      148.42     51.62 o 
   1   6  19      198.85      150.61     43.78 o 
   2   6  19      150.37      120.22     42.43 o 
   3   6  19      159.40      109.05    105.27 o 
  -9   7  19      280.11      394.66     86.48 o 
  -8   7  19      250.13      315.70     81.65 o 
  -7   7  19      187.58      225.62     73.08 o 
  -6   7  19      292.35      233.79    130.95 o 
  -5   7  19      148.92      263.13     75.96 o 
  -4   7  19       94.47      163.65     90.89 o 
  -3   7  19      605.88      504.73    147.77 o 
  -2   7  19       93.59       84.84     50.35 o 
  -1   7  19      646.87      685.96    105.54 o 
   0   7  19        0.93       36.01     49.26 o 
   1   7  19       34.14        0.00     41.50 o 
   2   7  19       32.75        0.02     42.27 o 
  -8   8  19        0.10       77.29    150.40 o 
  -7   8  19        1.81       91.66    105.81 o 
  -6   8  19        1.43        7.08    203.75 o 
  -5   8  19        3.75      256.29     79.76 o 
  -4   8  19        2.51       66.20     78.86 o 
  -3   8  19        0.09        0.00     83.20 o 
  -2   8  19       21.64        0.00    107.80 o 
  -1   8  19        9.37       82.30     79.77 o 
   0   8  19       51.62      130.69     50.96 o 
   1   8  19        0.19        0.00     50.54 o 
   2   8  19      232.52      213.05     49.63 o 
  -7   9  19       42.61        0.00    107.80 o 
  -6   9  19       52.19        0.00    121.73 o 
  -5   9  19       15.67      159.53    105.45 o 
  -4   9  19      886.47      814.29    135.47 o 
  -3   9  19        6.48        0.00     90.98 o 
  -2   9  19       24.95        0.00    104.36 o 
  -1   9  19      434.71      592.90    122.09 o 
   0   9  19      130.74      161.34     90.62 o 
   1   9  19       17.57      124.98     96.95 o 
  -6  10  19        4.59        0.00     99.84 o 
  -5  10  19      849.32      985.76    152.84 o 
  -4  10  19      416.87      552.57    124.08 o 
  -3  10  19      456.76      436.63    113.95 o 
  -2  10  19      348.28      337.15    102.56 o 
  -1  10  19      107.08      187.57    101.65 o 
  -3  11  19        6.89        0.00    102.92 o 
 -10   0  20      532.34      505.00    114.31 o 
  -9   0  20     2642.07     2474.38    135.79 o 
  -8   0  20     1198.86      966.94     93.43 o 
  -7   0  20     4762.83     4351.81    163.34 o 
  -6   0  20       84.07       87.81     58.65 o 
  -5   0  20     2160.26     1926.32    104.28 o 
  -4   0  20       20.92       24.52     45.85 o 
  -3   0  20     2441.44     2140.30    101.74 o 
  -2   0  20      162.21      223.74    108.52 o 
  -1   0  20     3735.57     3206.89    215.42 o 
   0   0  20      189.83      532.49    122.81 o 
   1   0  20      318.43      170.02     88.63 o 
   2   0  20        1.28        0.00     94.05 o 
   3   0  20       25.80        0.00     84.83 o 
 -10   1  20      314.12      375.27     61.60 o 
  -9   1  20        0.22        0.00     53.08 o 
  -8   1  20      332.84      319.70     48.06 o 
  -7   1  20      635.59      675.21     56.57 o 
  -6   1  20     1462.35     1637.46     72.98 o 
  -5   1  20     5157.23     5457.08    141.84 o 
  -4   1  20      128.88      157.07     47.52 o 
  -3   1  20     3469.96     3521.67    111.31 o 
  -2   1  20     1455.48     1524.81     77.53 o 
  -1   1  20     1077.07      955.19     73.95 o 
   0   1  20     4003.74     4433.87    186.84 o 
   1   1  20     1049.89     1373.99    108.47 o 
   2   1  20      170.96      188.31     65.64 o 
   3   1  20     1331.44     1590.64    117.12 o 
 -10   2  20       31.77       92.34     67.96 o 
  -9   2  20     1243.96     1442.06    113.78 o 
  -8   2  20       52.13       69.80     64.94 o 
  -7   2  20     1320.03     1407.28    106.47 o 
  -6   2  20      173.71      222.83     66.57 o 
  -5   2  20     2020.72     1965.53     92.82 o 
  -4   2  20      214.08      124.00     68.28 o 
  -3   2  20      151.88      185.20     73.84 o 
  -2   2  20      426.56      454.85     54.64 o 
  -1   2  20      239.72      179.55     43.78 o 
   0   2  20      207.90      261.85     49.03 o 
   1   2  20      241.74      287.46     59.70 o 
   2   2  20        8.61        0.00    149.76 o 
   3   2  20       42.44       75.95     76.87 o 
 -10   3  20      297.04      346.47     80.98 o 
  -9   3  20       99.19       80.71     66.75 o 
  -8   3  20      126.13      249.13     78.19 o 
  -7   3  20       62.10      168.89     69.69 o 
  -6   3  20     1423.73     1467.07    105.53 o 
  -5   3  20       67.56       16.33     63.89 o 
  -4   3  20       48.81      233.11     92.43 o 
  -3   3  20      580.06      358.94     72.93 o 
  -2   3  20       15.04        0.00     44.87 o 
  -1   3  20        4.15       33.93     45.74 o 
   0   3  20      283.33      277.95     50.94 o 
   1   3  20       79.13       74.83     42.12 o 
   2   3  20       95.37       67.98     69.09 o 
   3   3  20      321.65      227.05    131.04 o 
  -9   4  20      233.13      179.51    115.49 o 
  -8   4  20      158.14       98.12    190.10 o 
  -7   4  20      244.35      202.65    149.22 o 
  -6   4  20        1.88        0.00     63.42 o 
  -5   4  20        3.60        0.00     69.35 o 
  -4   4  20      168.09      220.18    194.17 o 
  -3   4  20       38.18        0.00     52.17 o 
  -2   4  20      108.99       55.92     43.48 o 
  -1   4  20      209.32      142.19     48.69 o 
   0   4  20      184.87      233.47     51.50 o 
   1   4  20      430.22      403.29     66.19 o 
   2   4  20       98.78       76.61     45.98 o 
   3   4  20      175.47       13.28    112.41 o 
  -9   5  20       15.03       71.72     72.68 o 
  -8   5  20      247.98      325.93     79.14 o 
  -7   5  20      237.34      172.95    112.05 o 
  -6   5  20        3.06        0.00     67.65 o 
  -5   5  20     1361.59     1432.60    107.91 o 
  -4   5  20      257.28      369.73     71.91 o 
  -3   5  20        0.11        0.00     52.52 o 
  -2   5  20        2.31        0.00    147.14 o 
  -1   5  20     1030.58     1120.30     79.76 o 
   0   5  20      215.22      200.19     83.95 o 
   1   5  20       16.46       30.42     44.95 o 
   2   5  20     1463.24     1632.73    119.45 o 
  -9   6  20      120.62      226.71     80.20 o 
  -8   6  20     1508.21     1649.06    124.11 o 
  -7   6  20      509.11      478.14     80.57 o 
  -6   6  20       69.32       10.38     68.92 o 
  -5   6  20      153.14      400.99    131.22 o 
  -4   6  20     1409.84     1642.62    116.53 o 
  -3   6  20       45.54       61.44     57.16 o 
  -2   6  20      455.63      414.05    145.60 o 
  -1   6  20     1423.83     1541.82    114.27 o 
   0   6  20        1.69       18.24     44.75 o 
   1   6  20      399.75      430.19     56.19 o 
   2   6  20      137.70      103.10     45.88 o 
  -8   7  20        9.22       98.46     71.43 o 
  -7   7  20     1479.61     1453.23    115.81 o 
  -6   7  20       13.76        0.00    141.99 o 
  -5   7  20     5138.01     5136.90    190.33 o 
  -4   7  20      573.20      724.20     91.34 o 
  -3   7  20      183.78      181.86    147.41 o 
  -2   7  20      242.73      251.76    139.00 o 
  -1   7  20     1343.07     1314.55     95.70 o 
   0   7  20      325.32      351.76     63.79 o 
   1   7  20      256.48      263.55     49.75 o 
  -7   8  20      325.47      394.40    179.43 o 
  -6   8  20       81.75       16.04    299.80 o 
  -5   8  20      341.44      529.53     88.38 o 
  -4   8  20     2859.87     3274.72    222.29 o 
  -3   8  20      108.19       76.69     79.58 o 
  -2   8  20      269.81      117.39     92.79 o 
  -1   8  20     1743.71     2064.85    181.42 o 
   0   8  20       64.51       85.73     80.13 o 
   1   8  20      321.73      241.71     75.53 o 
  -6   9  20        5.65        0.00    127.70 o 
  -5   9  20     3198.28     3420.32    238.57 o 
  -4   9  20       36.65      123.17     95.86 o 
  -3   9  20       29.51        0.00     95.50 o 
  -2   9  20      207.82        0.00     96.04 o 
  -1   9  20     1020.04     1098.45    147.23 o 
   0   9  20      290.00      352.70    110.15 o 
  -5  10  20       58.68      206.56    111.96 o 
  -4  10  20      539.19      608.64    122.99 o 
  -3  10  20        9.78        0.00    101.29 o 
  -2  10  20      130.32       23.15     89.53 o 
 -10   1  21      105.98      112.10     65.62 o 
  -9   1  21      209.28      146.83     75.81 o 
  -8   1  21       64.11       39.08     52.50 o 
  -7   1  21      257.55      156.53     59.07 o 
  -6   1  21       17.82       32.02     53.72 o 
  -5   1  21      312.16      291.61     55.28 o 
  -4   1  21      725.84      559.04     83.53 o 
  -3   1  21      321.34      384.34     76.10 o 
  -2   1  21      760.56      895.91    100.39 o 
  -1   1  21      721.57      818.34    128.60 o 
   0   1  21       43.23       48.60    165.86 o 
   1   1  21      168.64       69.91     68.20 o 
   2   1  21      319.28      305.86     77.14 o 
  -9   2  21      500.43      496.52     86.44 o 
  -8   2  21      705.18      760.62     96.81 o 
  -7   2  21     1117.03     1237.69     86.97 o 
  -6   2  21       51.54      101.38     56.68 o 
  -5   2  21       42.33       55.09     48.80 o 
  -4   2  21      133.19        0.00     94.51 o 
  -3   2  21        1.91       28.73     44.30 o 
  -2   2  21      224.07      249.57     54.01 o 
  -1   2  21     1696.38     1730.91    128.06 o 
   0   2  21      523.76      696.81    168.39 o 
   1   2  21       45.29      208.90     69.38 o 
   2   2  21        9.67       34.41     66.69 o 
  -9   3  21      111.79      247.45     79.27 o 
  -8   3  21      329.08      415.36     83.16 o 
  -7   3  21      393.15      421.85     80.14 o 
  -6   3  21      551.95      693.28     85.23 o 
  -5   3  21     1769.15     1918.02    124.80 o 
  -4   3  21     2629.98     2759.70    212.55 o 
  -3   3  21      359.04      251.83     78.58 o 
  -2   3  21      108.00       61.59     45.89 o 
  -1   3  21       33.00        8.09     43.00 o 
   0   3  21      166.85      119.60     58.54 o 
   1   3  21      131.36      207.57     76.14 o 
   2   3  21      385.71      845.87    128.51 o 
  -9   4  21      223.45      236.23     96.95 o 
  -8   4  21      763.55      823.77    159.17 o 
  -7   4  21     1554.20     1704.24    121.28 o 
  -6   4  21      276.95      308.34     86.37 o 
  -5   4  21      175.44       28.42     70.18 o 
  -4   4  21       13.65      149.11    140.00 o 
  -3   4  21       24.86        0.00     46.66 o 
  -2   4  21      470.11      387.99     56.61 o 
  -1   4  21     2768.85     2795.86    114.97 o 
   0   4  21     1064.55     1251.32     84.08 o 
   1   4  21      296.62      500.22     62.25 o 
   2   4  21       63.85       30.18     48.72 o 
  -9   5  21      388.09      452.75    108.25 o 
  -8   5  21      290.52      222.42    154.83 o 
  -7   5  21      327.51      276.51     75.08 o 
  -6   5  21      446.27      342.20     70.45 o 
  -5   5  21     1874.16     1864.10    121.22 o 
  -4   5  21     2729.21     3164.44    156.91 o 
  -3   5  21      810.67      830.14     88.95 o 
  -2   5  21      656.18      721.19     68.38 o 
  -1   5  21       25.56       57.26     71.34 o 
   0   5  21      276.78      304.45     56.44 o 
   1   5  21      292.57      321.78     53.93 o 
   2   5  21      614.27      683.12     80.78 o 
  -8   6  21      361.06      460.28     85.88 o 
  -7   6  21      644.19      597.61     87.97 o 
  -6   6  21      123.15       49.96     81.48 o 
  -5   6  21      503.59      718.12    104.64 o 
  -4   6  21      284.41      435.03     81.71 o 
  -3   6  21        2.46        0.00     89.89 o 
  -2   6  21      339.30      295.24    165.86 o 
  -1   6  21     1023.07     1062.29     83.26 o 
   0   6  21      357.64      325.21     85.14 o 
   1   6  21      103.00       23.93     41.31 o 
  -7   7  21        1.09       23.61     71.24 o 
  -6   7  21      314.30      285.71    189.56 o 
  -5   7  21      276.54      477.03     85.43 o 
  -4   7  21      569.29      795.26     97.34 o 
  -3   7  21        3.85       35.55    137.01 o 
  -2   7  21        3.88       29.63    183.59 o 
  -1   7  21       71.60      110.37     87.54 o 
   0   7  21      370.12      324.51     53.81 o 
  -7   8  21        1.11       62.74    134.93 o 
  -6   8  21       43.01       18.81    232.51 o 
  -5   8  21       47.39      183.07     86.01 o 
  -4   8  21        0.05       68.99     65.79 o 
  -3   8  21       32.78        0.00     84.11 o 
  -2   8  21       55.05        0.00     94.60 o 
  -1   8  21       17.38      330.82    105.81 o 
  -5   9  21      301.37      595.98    136.56 o 
  -4   9  21       17.49       36.72     89.17 o 
  -3   9  21      158.90      190.28     90.44 o 
  -2   9  21        3.24        0.00    105.63 o 
  -9   0  22      110.71      186.84     98.94 o 
  -8   0  22       37.53       79.04     87.72 o 
  -7   0  22      763.44      785.53    141.26 o 
  -6   0  22      320.36      137.28    102.01 o 
  -5   0  22     1939.20     1791.55    176.53 o 
  -4   0  22     1665.49     1356.19    159.35 o 
  -3   0  22      105.30      201.67    104.36 o 
  -2   0  22        2.29      193.17    100.93 o 
  -1   0  22     4519.21     4246.91    256.84 o 
   0   0  22      790.79      458.70    116.30 o 
   1   0  22      393.58      245.63    104.18 o 
   2   0  22     1542.40     1752.12    184.67 o 
  -9   1  22       82.05       52.86     54.47 o 
  -8   1  22     1725.38     1844.23    102.80 o 
  -7   1  22      677.15      652.46     72.68 o 
  -6   1  22        8.06        0.00     69.76 o 
  -5   1  22      361.49      384.45     79.41 o 
  -4   1  22     3417.48     3646.36    170.07 o 
  -3   1  22     1185.50     1530.18    119.85 o 
  -2   1  22      998.57     1408.89    117.48 o 
  -1   1  22     2235.77     2413.75    167.94 o 
   0   1  22       70.28      107.71    140.45 o 
   1   1  22      288.71      220.40     80.40 o 
   2   1  22      911.09     1176.61    175.90 o 
  -9   2  22        0.11        0.00     76.31 o 
  -8   2  22       62.09       27.14     73.67 o 
  -7   2  22      773.49      843.18     77.47 o 
  -6   2  22       11.39       14.13     52.26 o 
  -5   2  22     1843.01     1807.84     95.05 o 
  -4   2  22      356.11      204.64     95.05 o 
  -3   2  22       23.24       29.89    133.39 o 
  -2   2  22       20.65        0.00     70.27 o 
  -1   2  22     1584.10     1557.13    163.15 o 
   0   2  22      363.65      419.75     83.52 o 
   1   2  22       47.21      106.53     72.80 o 
   2   2  22      515.81      455.76     84.28 o 
  -9   3  22       35.74      137.86     73.73 o 
  -8   3  22      520.41      781.25     97.82 o 
  -7   3  22       14.59      128.60     67.02 o 
  -6   3  22        5.69       22.53     56.96 o 
  -5   3  22       13.00       26.65     89.03 o 
  -4   3  22      376.02      345.66     97.29 o 
  -3   3  22      216.12      137.69     49.22 o 
  -2   3  22       85.28       83.85     46.91 o 
  -1   3  22     1136.07     1081.33    107.31 o 
   0   3  22      487.76      510.26     89.78 o 
   1   3  22      595.76      827.47    100.14 o 
  -8   4  22       62.02       68.78    192.90 o 
  -7   4  22       10.63        1.87    103.19 o 
  -6   4  22       51.01        0.00     63.84 o 
  -5   4  22       64.94        0.00     66.90 o 
  -4   4  22       82.42      139.54     97.49 o 
  -3   4  22       43.83       12.57     65.38 o 
  -2   4  22      138.70      122.50     49.25 o 
  -1   4  22        1.30        0.00     46.91 o 
   0   4  22        8.12       78.81     48.68 o 
   1   4  22       24.17      143.65     72.66 o 
  -8   5  22        4.48       28.85     73.16 o 
  -7   5  22      442.43      500.37     85.03 o 
  -6   5  22      270.30      165.42     69.98 o 
  -5   5  22     1024.02      887.72     92.17 o 
  -4   5  22       21.72      216.87     75.67 o 
  -3   5  22      605.75      769.74     88.56 o 
  -2   5  22       25.26        0.00     51.92 o 
  -1   5  22      220.92      158.97     59.80 o 
   0   5  22       97.27      213.17     58.19 o 
   1   5  22      366.46      491.31     63.89 o 
  -7   6  22       66.18        4.19     67.49 o 
  -6   6  22     1105.89     1263.73    176.62 o 
  -5   6  22      394.21      592.65    220.48 o 
  -4   6  22      108.36      212.14     68.31 o 
  -3   6  22      703.05      684.22    102.83 o 
  -2   6  22      504.43      429.27    180.69 o 
  -1   6  22      159.04      142.87     49.58 o 
   0   6  22      842.16      822.55     72.44 o 
  -7   7  22      972.34     1063.70    112.49 o 
  -6   7  22       11.67        0.00    154.01 o 
  -5   7  22     1732.44     1823.40    139.63 o 
  -4   7  22       68.66       91.24     63.27 o 
  -3   7  22     1155.03     1248.14    123.99 o 
  -2   7  22      364.56      365.98    219.13 o 
  -1   7  22      960.75      784.55     88.25 o 
  -5   8  22      377.12      679.33     98.79 o 
  -4   8  22      304.46      440.56     83.79 o 
  -3   8  22      357.29      390.33    106.53 o 
  -2   8  22      218.62        9.95     88.09 o 
  -8   1  23      313.94      266.84     77.39 o 
  -7   1  23      254.03      168.79     72.71 o 
  -6   1  23      112.78       99.78     70.08 o 
  -5   1  23      214.72      231.11     85.82 o 
  -4   1  23      212.10      275.93     79.18 o 
  -3   1  23      171.52      248.51     75.48 o 
  -2   1  23       11.63      127.58     79.23 o 
  -1   1  23      342.66      407.09     95.59 o 
   0   1  23      184.72      281.00     86.01 o 
   1   1  23      152.67      107.49    119.74 o 
  -8   2  23        2.27       45.97     72.77 o 
  -7   2  23        1.67       31.95     73.54 o 
  -6   2  23      330.81      311.24    158.72 o 
  -5   2  23     1106.44     1222.72    112.87 o 
  -4   2  23      172.42      267.85    168.30 o 
  -3   2  23     1023.96     1062.53    113.50 o 
  -2   2  23      156.88        1.63    112.05 o 
  -1   2  23       39.32        0.00     74.03 o 
   0   2  23      483.73      604.71    129.96 o 
   1   2  23      109.98      107.97    123.08 o 
  -8   3  23      749.50     1077.93    109.42 o 
  -7   3  23      429.91      531.83     85.76 o 
  -6   3  23      262.80      490.82    126.88 o 
  -5   3  23       21.00        0.00     50.58 o 
  -4   3  23      206.29      190.70    116.84 o 
  -3   3  23       51.88        0.00     75.52 o 
  -2   3  23     1348.56     1297.67    137.10 o 
  -1   3  23      762.06      780.83    100.57 o 
   0   3  23     1081.59     1153.85    113.93 o 
  -8   4  23       51.97       35.07    234.23 o 
  -7   4  23        1.17       33.64     94.87 o 
  -6   4  23      536.73      472.14     90.80 o 
  -5   4  23     1510.22     1604.91    116.30 o 
  -4   4  23      858.99     1008.42    151.53 o 
  -3   4  23      609.44      444.89     89.10 o 
  -2   4  23        1.33        0.00     71.89 o 
  -1   4  23        4.88        0.00     73.75 o 
   0   4  23      698.20      828.00    107.58 o 
  -7   5  23      717.19      698.24     94.77 o 
  -6   5  23      407.23      397.44     76.41 o 
  -5   5  23      141.12        0.00     67.62 o 
  -4   5  23       15.69      155.27    177.44 o 
  -3   5  23        7.34        0.00     50.05 o 
  -2   5  23      733.23      658.30     70.61 o 
  -1   5  23     1405.25     1453.53     95.00 o 
  -6   6  23      357.86      300.10     74.79 o 
  -5   6  23      630.44      993.00    138.73 o 
  -4   6  23      175.12      250.97     77.35 o 
  -3   6  23      631.18      657.50     88.05 o 
  -2   6  23       17.54        0.00     87.43 o 
  -1   6  23        1.10        0.00     67.87 o 
  -5   7  23       21.58      150.52    126.43 o 
  -4   7  23        1.65      175.32     75.47 o 
  -3   7  23      191.15      115.65     68.09 o 
  -8   0  24       29.07        0.00    105.45 o 
  -7   0  24       89.67        0.00    106.35 o 
  -6   0  24       50.18       89.35    107.26 o 
  -5   0  24     2431.28     2783.65    230.98 o 
  -4   0  24      196.02      158.45    113.41 o 
  -3   0  24      494.42      577.17    134.03 o 
  -2   0  24      355.27      445.31    131.13 o 
  -1   0  24       48.15        0.00    105.27 o 
   0   0  24      741.35      663.81    138.91 o 
  -8   1  24       58.34       75.08     70.83 o 
  -7   1  24      128.91      162.50     93.87 o 
  -6   1  24     2245.24     2354.21    149.45 o 
  -5   1  24      398.14      598.55     97.32 o 
  -4   1  24      172.29      252.18     77.96 o 
  -3   1  24      514.16      593.42     99.59 o 
  -2   1  24     1176.02     1081.21    141.17 o 
  -1   1  24      296.93      412.11    190.91 o 
   0   1  24     2455.63     2480.50    156.00 o 
  -7   2  24      203.32      244.29    129.23 o 
  -6   2  24        0.97       93.13    106.26 o 
  -5   2  24      992.45     1067.48    109.65 o 
  -4   2  24       19.24       86.76    130.05 o 
  -3   2  24      270.01      267.40     75.71 o 
  -2   2  24      305.22      184.29    148.86 o 
  -1   2  24        1.48        0.00     75.68 o 
  -7   3  24       17.41       58.27    136.47 o 
  -6   3  24     1015.59     1040.75    112.96 o 
  -5   3  24        4.79        0.00     80.63 o 
  -4   3  24       21.40        0.00     83.65 o 
  -3   3  24      211.25      147.58     75.42 o 
  -2   3  24       44.87       27.83     64.61 o 
  -1   3  24        0.23        0.00     71.74 o 
  -7   4  24      164.10       92.29    161.43 o 
  -6   4  24       19.08        0.00     60.83 o 
  -5   4  24        8.40        0.00     78.24 o 
  -4   4  24      235.66      137.81     74.68 o 
  -3   4  24        1.04        0.00     76.51 o 
  -2   4  24       90.14       96.91     90.35 o 
  -1   4  24       19.13      102.90     74.48 o 
  -6   5  24       34.92       82.08     67.91 o 
  -5   5  24      355.83      217.21     96.86 o 
  -4   5  24        5.83       50.49     70.01 o 
  -3   5  24      132.34      127.28    117.39 o 
  -2   5  24       39.91       17.35    118.47 o 
  -6   1  25       10.21      124.95    107.98 o 
  -5   1  25       76.22      172.82     82.66 o 
  -4   1  25      145.97      340.51     90.52 o 
  -3   1  25       55.50      220.48    170.93 o 
  -2   1  25      183.12      150.83     75.00 o 
  -6   2  25        1.05       81.44     83.29 o 
  -5   2  25       56.60      140.57    105.81 o 
  -4   2  25        0.31        0.00     76.59 o 
  -3   2  25        3.09        0.00    107.80 o 
  -2   2  25       34.31       18.16    180.06 o 
  -6   3  25      247.58       91.63     83.02 o 
  -5   3  25      566.14      458.18     93.29 o 
  -4   3  25      253.58      143.02    115.22 o 
  -3   3  25      166.13      173.31     75.79 o 
  -4   4  25       87.42       12.78    126.43 o 
                                                 
